# Supplementary material for: 3-Anilinothio­carbonyl-4-hydroxy­chromen-2-one
Source: Acta Crystallogr Sect E Struct Rep Online. 2009 Mar 31;65(Pt 4):o938. doi: 10.1107/S1600536809011246 (PMC2969103; doi:10.1107/S1600536809011246)
Supplement: Supplementary file 1 [file e-65-0o938-sup1.cif]

##############################################################################
###                                                                        ###
###        Electronic paper (Acta Crystallographica Section E)             ###
###                                                                        ###
##############################################################################
#                                                                            #
# This CIF contains the data in a paper accepted for publication in Acta     #
# Crystallographica Section E. It conforms to the requirements of Notes      #
# for Authors for Section E, and has been peer reviewed under the auspices   #
# of the IUCr Commission on Journals.                                        #
#                                                                            #
# Full details of the Crystallographic Information File format               #
# are given in the paper "The Crystallographic Information File (CIF):       #
# a New Standard Archive File for Crystallography" by S. R. Hall, F. H.      #
# Allen and I. D. Brown [Acta Cryst. (1991), A47, 655-685].                  #
#                                                                            #
# The current version of the core CIF dictionary is obtainable from          #
# ftp://ftp.iucr.org/pub/cif_core.dic. The current version number is 2.4.    #
#                                                                            #
# Software is freely available for graphical display of the structure(s) in  #
# this CIF.  For information consult the CIF home page http://www.iucr.org/  #
# cif/home.html                                                              #
#                                                                            #
# This file may be used for bona fide research purposes within the           #
# scientific community so long as proper attribution is given to the journal # 
# article from which it was obtained.                                        #
#                                                                            #
##############################################################################
                                             
data_global
_audit_creation_method     'WinGX routine CIF_UPDATE'
_audit_conform_dict_name     cif_core.dic
_audit_conform_dict_version     2.3
_journal_date_recd_electronic     2009-01-03
_journal_date_accepted     2009-03-26
_journal_name_full     'Acta Crystallographica, Section E'
_journal_year     2009
_journal_volume     65
_journal_issue      4
_journal_page_first     o938
_journal_page_last     o938
_journal_paper_category     QO
_journal_coeditor_code     JH2075
_publ_contact_author_name     'Rajni Kant'
_publ_contact_author_address
;
Department of Physics
University of Jammu
Jammu Tawi-180006
India
;
_publ_contact_author_email     rk_paper@rediffmail.com
_publ_contact_author_fax     '+91 191 2432051'
_publ_contact_author_phone     '+91 94 191 94375'
_publ_section_title
;
3-Anilinothiocarbonyl-4-hydroxychromen-2-one
;
loop_
    _publ_author_name
    _publ_author_address
    'Rajni Kant'
;
Department of Physics
University of Jammu
Jammu Tawi 180 006
India
;
    'Lovely Sarmal'
;
Department of Physics
University of Jammu
Jammu Tawi 180 006
India
;
    'Sabeta Kohli'
;
Department of Physics
University of Jammu
Jammu Tawi 180 006
India
;
    Kamni
;
School of Applied Physics and Mathematics
Shri Mata Vaishno Devi University
Jammu 182 121
India
;
    'Mehtab Parveen'
;
Department of Chemistry
Aligarh Muslim University
Aligarh,
Uttar Pradesh 202 002
India
;
data_I
_audit_creation_method     'WinGX routine CIF_UPDATE'
_chemical_name_systematic
;
3-Anilinothiocarbonyl-4-hydroxychromen-2-one
;
_chemical_formula_moiety     'C16 H11 N O3 S'
_chemical_formula_sum     'C16 H11 N O3 S'
_chemical_formula_iupac     'C16 H11 N O3 S'
_chemical_formula_weight     297.33
_chemical_melting_point     ?
_space_group_crystal_system     monoclinic
_space_group_name_H-M_alt     'P 21/c'
_space_group_name_Hall     -P2ybc
loop_
    _symmetry_equiv_pos_as_xyz
    'x, y, z'
    '-x, y+1/2, -z+1/2'
    '-x, -y, -z'
    'x, -y-1/2, z-1/2'
_cell_length_a     14.8059(9)
_cell_length_b     5.5245(4)
_cell_length_c     17.4438(12)
_cell_angle_alpha     90
_cell_angle_beta     109.091(7)
_cell_angle_gamma     90
_cell_volume     1348.34(16)
_cell_formula_units_Z     4
_cell_measurement_reflns_used     2320
_cell_measurement_theta_min     2.9
_cell_measurement_theta_max     32.3
_cell_measurement_temperature     293(2)
_exptl_crystal_description     rectangular
_exptl_crystal_colour     yellow
_exptl_crystal_size_max     0.30
_exptl_crystal_size_mid     0.24
_exptl_crystal_size_min     0.18
_exptl_crystal_density_diffrn     1.465
_exptl_crystal_density_meas     ?
_exptl_crystal_density_method     'not measured'
_exptl_crystal_F_000     616
_exptl_absorpt_coefficient_mu     0.249
_exptl_absorpt_correction_type     none
_exptl_absorpt_correction_T_min     ?
_exptl_absorpt_correction_T_max     ?
_diffrn_radiation_type     MoK\a
_diffrn_radiation_wavelength     0.71073
_diffrn_radiation_source     'fine-focus sealed tube'
_diffrn_radiation_monochromator     graphite
_diffrn_measurement_device_type     'Oxford Diffraction Xcalibur'
_diffrn_measurement_device     'x-ray diffractometer with CCD camera'
_diffrn_measurement_method     \w-2\q
_diffrn_detector_area_resol_mean     ?
_diffrn_reflns_number     11450
_diffrn_reflns_av_R_equivalents     0.036
_diffrn_reflns_theta_min     2.91
_diffrn_reflns_theta_max     32.3
_diffrn_reflns_theta_full     32.3
_diffrn_measured_fraction_theta_max     0.917
_diffrn_measured_fraction_theta_full     0.998
_diffrn_reflns_limit_h_min     -20
_diffrn_reflns_limit_h_max     21
_diffrn_reflns_limit_k_min     -8
_diffrn_reflns_limit_k_max     5
_diffrn_reflns_limit_l_min     -25
_diffrn_reflns_limit_l_max     26
_diffrn_standards_number     0
_diffrn_standards_interval_count     .
_diffrn_standards_interval_time     .
_diffrn_standards_decay_%     .
_reflns_number_total     4408
_reflns_number_gt     2320
_reflns_threshold_expression     I>2\s(I)
_refine_ls_structure_factor_coef     Fsqd
_refine_ls_matrix_type     full
_refine_ls_R_factor_gt     0.0488
_refine_ls_wR_factor_ref     0.1344
_refine_ls_goodness_of_fit_ref     1.009
_refine_ls_restrained_S_all     1.009
_refine_ls_number_reflns     4408
_refine_ls_number_parameters     235
_refine_ls_number_restraints     0
_refine_ls_number_constraints     0
_refine_ls_hydrogen_treatment     refall
_refine_ls_weighting_scheme     calc
_refine_ls_weighting_details
                 'calc w=1/[\s^2^(Fo^2^)+(0.0645P)^2^] where P=(Fo^2^+2Fc^2^)/3'
_refine_ls_shift/su_max     0.000
_refine_diff_density_max     0.24
_refine_diff_density_min     -0.233
_refine_ls_extinction_method     'SHELXL97 (Sheldrick, 2008)'
_refine_ls_extinction_coef     0.0079(18)
_refine_ls_extinction_expression
                                    Fc^*^=kFc[1+0.001xFc^2^\l^3^/sin(2\q)]^-1/4^
_refine_ls_abs_structure_details     ?
loop_
    _atom_type_symbol
    _atom_type_description
    _atom_type_scat_dispersion_real
    _atom_type_scat_dispersion_imag
    _atom_type_scat_source
    C C 0.003 0.002 'International Tables Vol C Tables 4.2.6.8 and 6.1.1.4'
    H H 0 0 'International Tables Vol C Tables 4.2.6.8 and 6.1.1.4'
    N N 0.006 0.003 'International Tables Vol C Tables 4.2.6.8 and 6.1.1.4'
    O O 0.011 0.006 'International Tables Vol C Tables 4.2.6.8 and 6.1.1.4'
    S S 0.125 0.123 'International Tables Vol C Tables 4.2.6.8 and 6.1.1.4'
_computing_data_collection     'CrysalisPro (Oxford Diffraction, 2007)'
_computing_cell_refinement     'CrysalisPro (Oxford Diffraction, 2007)'
_computing_data_reduction     'Crysalis RED (Oxford Diffraction, 2007)'
_computing_structure_solution     'SHELXS86 (Sheldrick, 2008)'
_computing_structure_refinement     'SHELXL97 (Sheldrick, 2008)'
_computing_molecular_graphics     'ORTEP-3 for Windows (Farrugia, 1997)'
_computing_publication_material     'WinGX (Farrugia, 1999)'
loop_
    _atom_site_type_symbol
    _atom_site_label
    _atom_site_fract_x
    _atom_site_fract_y
    _atom_site_fract_z
    _atom_site_U_iso_or_equiv
    _atom_site_adp_type
    _atom_site_calc_flag
    _atom_site_refinement_flags
    _atom_site_occupancy
    _atom_site_disorder_assembly
    _atom_site_disorder_group
    H H3 -0.2431(14) -0.089(4) -0.0463(12) 0.058(6) Uiso d . 1 . .
    H H1 -0.1035(12) 0.344(4) 0.1367(11) 0.044(5) Uiso d . 1 . .
    H H4 -0.1108(14) -0.346(4) -0.0190(11) 0.053(6) Uiso d . 1 . .
    H H2 -0.2420(15) 0.255(4) 0.0323(13) 0.060(6) Uiso d . 1 . .
    H H1A 0.2933(15) -0.272(4) 0.2272(13) 0.066(7) Uiso d . 1 . .
    H H14 0.6547(16) -0.057(4) 0.4609(13) 0.074(6) Uiso d . 1 . .
    H H12 0.4091(17) -0.402(5) 0.3868(13) 0.080(8) Uiso d . 1 . .
    H H15 0.5906(18) 0.239(5) 0.3553(16) 0.095(9) Uiso d . 1 . .
    H H16 0.4290(17) 0.200(5) 0.2686(16) 0.084(8) Uiso d . 1 . .
    H H13 0.5615(19) -0.365(5) 0.4674(16) 0.099(9) Uiso d . 1 . .
    H H3A 0.127(2) 0.298(5) 0.2783(16) 0.102(9) Uiso d . 1 . .
    S S1 0.24977(3) 0.22219(9) 0.33460(3) 0.05005(18) Uani d . 1 . .
    C C8 0.14300(10) -0.0442(3) 0.20025(9) 0.0319(3) Uani d . 1 . .
    O O1 0.04858(8) -0.2950(2) 0.08806(7) 0.0400(3) Uani d . 1 . .
    O O2 0.19660(8) -0.3959(2) 0.14831(7) 0.0497(3) Uani d . 1 . .
    C C10 0.23535(11) 0.0021(3) 0.26441(9) 0.0349(4) Uani d . 1 . .
    O O3 0.06066(9) 0.2954(2) 0.23189(8) 0.0470(3) Uani d . 1 . .
    C C6 -0.02392(11) 0.0583(3) 0.12239(9) 0.0329(4) Uani d . 1 . .
    C C7 0.06394(11) 0.1047(3) 0.18839(9) 0.0338(4) Uani d . 1 . .
    N N1 0.30848(10) -0.1395(3) 0.26561(9) 0.0452(4) Uani d . 1 . .
    C C5 -0.02859(11) -0.1432(3) 0.07446(9) 0.0333(4) Uani d . 1 . .
    C C1 -0.10418(12) 0.2061(3) 0.10584(12) 0.0423(4) Uani d . 1 . .
    C C4 -0.10991(12) -0.2023(4) 0.01022(11) 0.0420(4) Uani d . 1 . .
    C C9 0.13442(12) -0.2508(3) 0.14694(10) 0.0351(4) Uani d . 1 . .
    C C11 0.40436(12) -0.1113(4) 0.32054(11) 0.0449(4) Uani d . 1 . .
    C C2 -0.18535(13) 0.1526(4) 0.04245(12) 0.0494(5) Uani d . 1 . .
    C C3 -0.18805(13) -0.0511(4) -0.00491(11) 0.0484(5) Uani d . 1 . .
    C C16 0.45938(15) 0.0776(4) 0.31041(15) 0.0619(6) Uani d . 1 . .
    C C12 0.44115(17) -0.2784(5) 0.37918(17) 0.0725(7) Uani d . 1 . .
    C C15 0.55294(16) 0.0988(5) 0.36243(18) 0.0735(7) Uani d . 1 . .
    C C14 0.58922(15) -0.0672(5) 0.42249(17) 0.0769(8) Uani d . 1 . .
    C C13 0.53483(19) -0.2533(5) 0.4308(2) 0.0947(11) Uani d . 1 . .
loop_
    _atom_site_aniso_label
    _atom_site_aniso_U_11
    _atom_site_aniso_U_22
    _atom_site_aniso_U_33
    _atom_site_aniso_U_12
    _atom_site_aniso_U_13
    _atom_site_aniso_U_23
    S1 0.0422(3) 0.0555(3) 0.0476(3) -0.0063(2) 0.00809(19) -0.0194(2)
    C8 0.0336(8) 0.0328(8) 0.0296(8) -0.0035(7) 0.0105(6) -0.0054(7)
    O1 0.0368(6) 0.0394(7) 0.0388(6) 0.0011(5) 0.0053(5) -0.0093(5)
    O2 0.0435(7) 0.0478(8) 0.0498(7) 0.0107(6) 0.0044(5) -0.0145(6)
    C10 0.0351(8) 0.0355(9) 0.0351(8) -0.0044(7) 0.0128(6) -0.0023(7)
    O3 0.0429(7) 0.0470(8) 0.0490(7) 0.0045(6) 0.0122(6) -0.0170(6)
    C6 0.0341(8) 0.0331(9) 0.0323(8) -0.0012(7) 0.0119(6) 0.0017(7)
    C7 0.0366(8) 0.0337(9) 0.0335(8) -0.0050(7) 0.0149(6) -0.0015(7)
    N1 0.0335(7) 0.0466(9) 0.0490(9) -0.0002(7) 0.0047(6) -0.0124(8)
    C5 0.0334(8) 0.0325(9) 0.0344(8) -0.0012(7) 0.0113(6) 0.0034(7)
    C1 0.0434(10) 0.0391(10) 0.0451(10) 0.0058(8) 0.0154(8) 0.0049(9)
    C4 0.0413(9) 0.0444(11) 0.0373(9) -0.0086(8) 0.0087(7) -0.0007(8)
    C9 0.0342(8) 0.0365(9) 0.0338(8) -0.0028(7) 0.0099(6) -0.0032(7)
    C11 0.0334(8) 0.0442(11) 0.0521(11) -0.0010(8) 0.0072(8) -0.0101(9)
    C2 0.0370(9) 0.0545(13) 0.0525(11) 0.0086(9) 0.0088(8) 0.0123(10)
    C3 0.0347(9) 0.0594(13) 0.0439(10) -0.0065(9) 0.0030(8) 0.0094(9)
    C16 0.0458(11) 0.0608(14) 0.0740(15) -0.0072(11) 0.0124(10) 0.0046(12)
    C12 0.0509(12) 0.0590(15) 0.0860(17) -0.0148(11) -0.0073(11) 0.0140(13)
    C15 0.0425(11) 0.0662(16) 0.110(2) -0.0167(12) 0.0226(12) -0.0133(15)
    C14 0.0402(11) 0.0640(16) 0.103(2) -0.0036(11) -0.0091(12) -0.0183(15)
    C13 0.0616(15) 0.0752(18) 0.105(2) -0.0106(14) -0.0302(15) 0.0220(16)
_geom_special_details
;
All e.s.d.'s (except the e.s.d. in the dihedral angle between two l.s. planes)
are estimated using the full covariance matrix. The cell e.s.d.'s are taken
into account individually in the estimation of e.s.d.'s in distances, angles
and torsion angles; correlations between e.s.d.'s in cell parameters are only
used when they are defined by crystal symmetry. An approximate (isotropic)
treatment of cell e.s.d.'s is used for estimating e.s.d.'s involving l.s.
planes.
;
loop_
    _geom_bond_atom_site_label_1
    _geom_bond_atom_site_label_2
    _geom_bond_site_symmetry_2
    _geom_bond_distance
    _geom_bond_publ_flag
    S1 C10 . 1.6889(17) ?
    S1 H3A . 1.81(3) ?
    C8 C7 . 1.390(2) ?
    C8 C9 . 1.452(2) ?
    C8 C10 . 1.479(2) ?
    O1 C9 . 1.3696(19) ?
    O1 C5 . 1.3737(19) ?
    O2 C9 . 1.215(2) ?
    C10 N1 . 1.330(2) ?
    O3 C7 . 1.308(2) ?
    O3 H3A . 1.05(3) ?
    C6 C5 . 1.381(2) ?
    C6 C1 . 1.392(2) ?
    C6 C7 . 1.450(2) ?
    N1 C11 . 1.438(2) ?
    N1 H1A . 0.97(2) ?
    C5 C4 . 1.389(2) ?
    C1 C2 . 1.373(3) ?
    C1 H1 . 0.929(19) ?
    C4 C3 . 1.381(3) ?
    C4 H4 . 0.94(2) ?
    C11 C12 . 1.353(3) ?
    C11 C16 . 1.370(3) ?
    C2 C3 . 1.389(3) ?
    C2 H2 . 0.98(2) ?
    C3 H3 . 0.919(19) ?
    C16 C15 . 1.391(3) ?
    C16 H16 . 0.99(3) ?
    C12 C13 . 1.392(3) ?
    C12 H12 . 0.86(3) ?
    C15 C14 . 1.363(4) ?
    C15 H15 . 0.98(3) ?
    C14 C13 . 1.343(4) ?
    C14 H14 . 0.98(2) ?
    C13 H13 . 0.88(3) ?
loop_
    _geom_angle_atom_site_label_1
    _geom_angle_atom_site_label_2
    _geom_angle_atom_site_label_3
    _geom_angle_site_symmetry_1
    _geom_angle_site_symmetry_3
    _geom_angle
    _geom_angle_publ_flag
    C10 S1 H3A . . 84.7(8) ?
    C7 C8 C9 . . 118.50(14) ?
    C7 C8 C10 . . 122.40(14) ?
    C9 C8 C10 . . 119.10(14) ?
    C9 O1 C5 . . 122.43(13) ?
    N1 C10 C8 . . 117.17(15) ?
    N1 C10 S1 . . 120.18(12) ?
    C8 C10 S1 . . 122.65(12) ?
    C7 O3 H3A . . 104.8(15) ?
    C5 C6 C1 . . 118.51(15) ?
    C5 C6 C7 . . 118.51(14) ?
    C1 C6 C7 . . 122.98(16) ?
    O3 C7 C8 . . 125.40(14) ?
    O3 C7 C6 . . 114.13(14) ?
    C8 C7 C6 . . 120.45(15) ?
    C10 N1 C11 . . 124.58(16) ?
    C10 N1 H1A . . 115.4(13) ?
    C11 N1 H1A . . 120.0(13) ?
    O1 C5 C6 . . 120.90(14) ?
    O1 C5 C4 . . 116.65(15) ?
    C6 C5 C4 . . 122.44(15) ?
    C2 C1 C6 . . 120.24(19) ?
    C2 C1 H1 . . 118.9(11) ?
    C6 C1 H1 . . 120.8(11) ?
    C3 C4 C5 . . 117.60(18) ?
    C3 C4 H4 . . 123.0(12) ?
    C5 C4 H4 . . 119.3(12) ?
    O2 C9 O1 . . 114.13(14) ?
    O2 C9 C8 . . 126.81(15) ?
    O1 C9 C8 . . 119.06(14) ?
    C12 C11 C16 . . 120.52(19) ?
    C12 C11 N1 . . 119.68(18) ?
    C16 C11 N1 . . 119.71(18) ?
    C1 C2 C3 . . 120.06(18) ?
    C1 C2 H2 . . 119.6(13) ?
    C3 C2 H2 . . 120.3(12) ?
    C4 C3 C2 . . 121.14(17) ?
    C4 C3 H3 . . 119.0(13) ?
    C2 C3 H3 . . 119.9(13) ?
    C11 C16 C15 . . 119.2(2) ?
    C11 C16 H16 . . 118.0(14) ?
    C15 C16 H16 . . 122.7(15) ?
    C11 C12 C13 . . 119.4(2) ?
    C11 C12 H12 . . 123.2(15) ?
    C13 C12 H12 . . 117.4(15) ?
    C14 C15 C16 . . 120.2(2) ?
    C14 C15 H15 . . 121.9(15) ?
    C16 C15 H15 . . 117.9(15) ?
    C13 C14 C15 . . 119.9(2) ?
    C13 C14 H14 . . 117.6(13) ?
    C15 C14 H14 . . 122.5(13) ?
    C14 C13 C12 . . 120.8(3) ?
    C14 C13 H13 . . 118.1(18) ?
    C12 C13 H13 . . 120.9(18) ?
loop_
    _geom_hbond_atom_site_label_D
    _geom_hbond_atom_site_label_H
    _geom_hbond_atom_site_label_A
    _geom_hbond_site_symmetry_A
    _geom_hbond_distance_DH
    _geom_hbond_distance_HA
    _geom_hbond_distance_DA
    _geom_hbond_angle_DHA
    N1 H1A O2 . 0.96(2) 1.77(2) 2.5923(19) 141(2)
    O3 H3A S1 . 1.05(2) 1.81(3) 2.8163(15) 159(2)
