# Supplementary material for: 3-Anilinothio­carbonyl-4-hydroxy­chromen-2-one
Source: Acta Crystallogr Sect E Struct Rep Online. 2009 Mar 31;65(Pt 4):o938. doi: 10.1107/S1600536809011246 (PMC2969103; doi:10.1107/S1600536809011246)
Supplement: Supplementary file 2 [file e-65-0o938-Isup2.hkl]

#
# h,k,l, Fc-squared, Fo-squared, sigma(Fo-squared) and status flag
#
data_I
_shelx_title ' RKMP-CT1 in P2(1)/c'
_shelx_refln_list_code          4
_shelx_F_calc_maximum      193.36
_exptl_crystal_F_000       615.92
_reflns_d_resolution_high  0.6650
 
loop_
 _symmetry_equiv_pos_as_xyz
 'x, y, z'
 '-x, y+1/2, -z+1/2'
 '-x, -y, -z'
 'x, -y-1/2, z-1/2'
 
_cell_length_a    14.8059
_cell_length_b     5.5245
_cell_length_c    17.4438
_cell_angle_alpha  90.000
_cell_angle_beta  109.091
_cell_angle_gamma  90.000
 
_shelx_F_squared_multiplier     1.000
 
loop_
 _refln_index_h
 _refln_index_k
 _refln_index_l
 _refln_F_squared_calc
 _refln_F_squared_meas
 _refln_F_squared_sigma
 _refln_observed_status
   2   0   0     1379.62     1463.48      8.86 o
   3   0   0     4515.50     4582.69     53.43 o
   4   0   0     1627.00     1732.66      9.69 o
   5   0   0      770.38      857.63     10.57 o
   6   0   0     4650.96     4651.45     53.48 o
   7   0   0       93.41      111.60      4.33 o
   8   0   0      765.50      856.98      9.82 o
   9   0   0       22.46       24.80      3.69 o
  10   0   0      827.16      795.11     12.08 o
  11   0   0      198.71      200.77      7.11 o
  12   0   0       24.48       19.09      4.39 o
  13   0   0       41.82       44.35      4.84 o
  14   0   0      717.64      733.67     21.85 o
  15   0   0       34.59       30.19      6.35 o
  16   0   0      234.88      246.57      7.69 o
  17   0   0       29.23       33.01      6.93 o
  18   0   0      155.63      147.80     11.29 o
  19   0   0       32.45       24.99     18.40 o
  20   0   0       74.92       83.76     21.70 o
   1   1   0       56.19       58.45      2.47 o
   2   1   0        0.46       -0.13      1.37 o
   3   1   0     1008.33     1049.19     10.73 o
   4   1   0      810.75      871.80     14.34 o
   5   1   0     4191.63     4203.26     15.50 o
   6   1   0       70.49       70.06      2.52 o
   7   1   0     1383.43     1334.40      9.68 o
   8   1   0      250.11      279.29      4.48 o
   9   1   0     1279.41     1265.84     10.59 o
  10   1   0      231.30      246.23      4.85 o
  11   1   0      568.00      568.28      8.28 o
  12   1   0       25.35       19.06      3.74 o
  13   1   0      334.93      327.72      8.22 o
  14   1   0        1.13        1.79      4.13 o
  15   1   0       25.79       30.41      4.73 o
  16   1   0        3.96        4.55      4.76 o
  17   1   0       21.44       19.38      6.83 o
  18   1   0       12.90       20.90      9.65 o
  19   1   0        0.15        0.16      2.84 o
  20   1   0       20.75       29.89     14.79 o
   0   2   0     5867.67     5588.57     82.64 o
   1   2   0     1092.65     1115.74     17.84 o
   2   2   0      128.62      146.49      4.33 o
   3   2   0       26.88       27.93      1.40 o
   4   2   0      153.41      147.49      2.39 o
   5   2   0     2204.88     2400.80     17.81 o
   6   2   0     1765.79     1826.86     13.60 o
   7   2   0       24.19       30.33      3.89 o
   8   2   0      150.51      153.50      5.66 o
   9   2   0        0.45        1.96      3.06 o
  10   2   0      581.92      562.88     32.04 o
  11   2   0        2.85        5.57      4.23 o
  12   2   0        1.61        2.65      2.41 o
  13   2   0       27.51       20.21      4.90 o
  14   2   0      154.76      153.99      6.13 o
  15   2   0        2.78        4.94      5.22 o
  16   2   0      112.82      120.11      7.91 o
  17   2   0        4.57        7.06      8.36 o
  18   2   0        2.62        6.35      8.03 o
  19   2   0       28.65       29.29     10.73 o
  20   2   0       21.83       21.13     16.49 o
   1   3   0      832.12      884.23      5.44 o
   2   3   0       13.33       15.28      2.87 o
   3   3   0     1239.22     1285.54     18.16 o
   4   3   0       81.25       79.77      2.80 o
   5   3   0      151.16      135.58      3.01 o
   6   3   0        7.63        9.41      1.67 o
   7   3   0      104.04       97.60      3.61 o
   8   3   0        3.20        5.55      2.56 o
   9   3   0      101.84       93.26      3.73 o
  10   3   0        0.77        0.96      2.09 o
  11   3   0        5.49        8.93      3.47 o
  12   3   0        0.23        1.40      2.98 o
  13   3   0      154.63      148.77      5.73 o
  14   3   0       16.54       15.79      6.50 o
  15   3   0       18.51       13.11      7.77 o
  16   3   0       10.45       18.78      9.28 o
  17   3   0       26.37       29.65     10.08 o
  18   3   0        0.18        0.54      3.28 o
  19   3   0       21.54       14.82     18.37 o
   0   4   0      128.76      133.63      5.11 o
   1   4   0       64.87       68.77      3.13 o
   2   4   0      132.06      138.08      3.19 o
   3   4   0      128.63      119.65      4.72 o
   4   4   0       74.04       70.66      3.76 o
   5   4   0      144.64      138.23      5.97 o
   6   4   0      342.19      378.27      6.98 o
   7   4   0        1.07        1.13      4.17 o
   8   4   0      701.02      720.16     14.85 o
   9   4   0       53.48       53.32      6.10 o
  10   4   0      413.58      366.79     10.67 o
  11   4   0       23.63       20.36      6.17 o
  12   4   0       45.35       45.40      8.75 o
  13   4   0        5.49       11.07      7.59 o
  14   4   0        0.59        9.02      9.86 o
  15   4   0       10.84       19.17     11.55 o
  16   4   0       12.37        7.40      6.97 o
  17   4   0        2.90        2.95      8.84 o
   1   5   0      121.31      136.15      4.37 o
   2   5   0      150.17      170.33      5.93 o
   3   5   0      281.04      329.96      9.86 o
   4   5   0       82.70       84.58      6.52 o
   5   5   0       56.26       58.21     10.48 o
   6   5   0        1.06        1.66     11.70 o
   7   5   0       13.06       13.39      6.60 o
   8   5   0      141.07      137.57      8.28 o
   9   5   0      117.26      110.37      6.98 o
  10   5   0       95.86       78.33      8.89 o
  11   5   0        3.73        2.09      3.95 o
  12   5   0        8.72       10.20      6.74 o
  13   5   0       43.60       38.63      8.66 o
  14   5   0        4.83        9.56      9.17 o
  15   5   0       47.38       64.96     11.87 o
  16   5   0       15.34       12.55     23.19 o
   0   6   0      121.13      142.75     12.26 o
   1   6   0       11.79        8.54      9.46 o
   2   6   0       13.98        9.12      7.70 o
   3   6   0       27.21       29.69      8.95 o
   4   6   0        1.10        0.16      4.04 o
   5   6   0        5.46        7.23      8.47 o
   6   6   0       16.41       17.74      8.70 o
   7   6   0        9.03        8.55      8.60 o
   8   6   0        0.51        2.35      4.26 o
   9   6   0        0.10        3.14     41.27 o
  10   6   0       11.19       21.51     17.55 o
  11   6   0        0.63        5.68     16.86 o
  12   6   0        0.79        7.71     18.41 o
   1   7   0        0.79       -0.04      0.24 o
   2   7   0        6.61       15.38      9.14 o
   3   7   0        0.02        4.22      5.22 o
   4   7   0       24.75       17.06     10.91 o
   5   7   0       10.52       16.57     16.57 o
   6   7   0        0.74        3.32     26.42 o
   7   7   0        2.01        1.93     31.94 o
   8   7   0        0.43       11.18     15.29 o
   9   7   0       20.53       23.75     20.96 o
   0   8   0        0.47       13.43     14.75 o
   1   8   0        5.34       13.26     13.23 o
   2   8   0       11.65       12.90     33.65 o
   3   8   0        0.08       -5.25     17.19 o
 -20   1   1        7.23        2.30     26.81 o
 -19   1   1       41.83       41.56     13.71 o
 -18   1   1        0.57        0.69      5.27 o
 -17   1   1        1.58        1.84      5.46 o
 -16   1   1        0.30       -1.63      5.15 o
 -15   1   1       24.76       24.10      4.73 o
 -14   1   1        0.37        0.11      1.92 o
 -13   1   1       15.66       11.96      3.87 o
 -12   1   1      745.73      743.48      8.37 o
 -11   1   1       22.82       25.07      3.37 o
 -10   1   1        8.46       10.38      2.34 o
  -9   1   1       83.29       80.38      3.21 o
  -8   1   1        1.96        2.97      1.44 o
  -7   1   1      529.15      512.95      5.23 o
  -6   1   1        0.23        1.94      1.04 o
  -5   1   1        1.87       -0.97      1.15 o
  -4   1   1      143.89      132.02      3.34 o
  -3   1   1      511.95      502.16      5.84 o
  -2   1   1      147.66      150.37      3.72 o
  -1   1   1    11033.49    10818.71    107.01 o
   0   1   1      126.31      115.11      2.97 o
   1   1   1     1084.34     1130.69      7.89 o
   2   1   1       94.53      100.78      1.74 o
   3   1   1      190.99      192.32      3.25 o
   4   1   1        3.04        2.27      1.05 o
   5   1   1        6.14       12.59      2.04 o
   6   1   1     2716.54     3054.09     15.03 o
   7   1   1      364.09      431.93      8.47 o
   8   1   1       33.01       40.16      2.66 o
   9   1   1      113.49      119.04      3.82 o
  10   1   1       13.65       15.45      2.79 o
  11   1   1      302.29      323.71      7.26 o
  12   1   1      362.02      352.64      6.66 o
  13   1   1       27.68       21.92      3.80 o
  14   1   1       35.39       33.28      4.44 o
  15   1   1        6.12        2.80      7.05 o
  16   1   1        8.21        6.87      4.75 o
  17   1   1        9.83        8.31      7.09 o
  18   1   1       20.31       19.77      9.08 o
  19   1   1        0.87        1.16      5.36 o
  20   1   1       17.19       26.17     21.08 o
 -20   2   1        1.89       -1.77     30.90 o
 -19   2   1        1.99       -0.35      2.10 o
 -18   2   1        9.36        7.32      7.91 o
 -17   2   1        0.06        2.10      3.70 o
 -16   2   1       30.60       37.22      8.86 o
 -15   2   1       23.62       17.85      6.10 o
 -14   2   1        3.94        4.99      5.62 o
 -13   2   1        0.92       -0.50     12.28 o
 -12   2   1       30.63       30.02      5.16 o
 -11   2   1      204.25      193.69     16.29 o
 -10   2   1      341.66      357.80      8.80 o
  -9   2   1      188.04      177.15      7.32 o
  -8   2   1       42.08       43.09      4.52 o
  -7   2   1      996.17     1087.56     22.66 o
  -6   2   1      575.23      598.86      9.98 o
  -5   2   1       13.06       16.59      3.06 o
  -4   2   1      634.76      685.67      4.43 o
  -3   2   1     2116.12     2244.05     13.22 o
  -2   2   1       72.64       65.63      6.44 o
  -1   2   1        0.51        1.04      1.70 o
   0   2   1      726.76      728.59      5.83 o
   1   2   1      151.23      176.93      3.27 o
   2   2   1      425.25      449.60      3.80 o
   3   2   1      485.73      480.59      6.27 o
   4   2   1     1601.61     1778.06      8.61 o
   5   2   1      489.69      568.58      5.42 o
   6   2   1       35.12       36.18      2.22 o
   7   2   1        0.09        2.59      1.85 o
   8   2   1       18.82       18.68      3.17 o
   9   2   1       30.76       29.56      3.36 o
  10   2   1      139.36      154.00      6.38 o
  11   2   1      664.28      708.31     22.30 o
  12   2   1       17.31       14.43      3.85 o
  13   2   1      133.04      113.62      7.28 o
  14   2   1       27.26       28.37      4.61 o
  15   2   1        0.08       -0.65      3.84 o
  16   2   1       25.10       27.46      6.67 o
  17   2   1       14.16       11.77      7.57 o
  18   2   1        2.96        2.41      3.87 o
  19   2   1        0.51        1.44      3.96 o
 -19   3   1        7.13        4.88     19.74 o
 -18   3   1        1.31       10.68      9.68 o
 -17   3   1       32.22       37.52      9.78 o
 -16   3   1        1.04        4.02      8.40 o
 -15   3   1       43.06       33.39      8.82 o
 -14   3   1        5.59       10.28      5.37 o
 -13   3   1       39.77       54.31      6.87 o
 -12   3   1        0.07        0.90      2.69 o
 -11   3   1       19.24       15.91      3.90 o
 -10   3   1       57.90       56.60      6.03 o
  -9   3   1       18.54       19.83      4.58 o
  -8   3   1       74.81       71.19      5.58 o
  -7   3   1       18.80       12.70      3.42 o
  -6   3   1       61.25       71.28      4.80 o
  -5   3   1       92.28      102.68      2.82 o
  -4   3   1       68.79       73.44      3.32 o
  -3   3   1      641.69      667.44     13.17 o
  -2   3   1      503.26      558.32     12.72 o
  -1   3   1       19.94       18.98      2.38 o
   0   3   1        2.89        2.62      0.83 o
   1   3   1       20.99       27.18      1.79 o
   2   3   1     1589.26     1697.27     15.94 o
   3   3   1      124.56      113.19      2.64 o
   4   3   1      384.09      413.77      7.10 o
   5   3   1        0.54       -0.13      0.77 o
   6   3   1      181.43      186.75     10.09 o
   7   3   1      198.09      171.92     13.22 o
   8   3   1       48.84       47.26      2.86 o
   9   3   1      186.20      177.54      4.67 o
  10   3   1       80.06       60.17      3.91 o
  11   3   1       38.68       34.23      4.94 o
  12   3   1        5.12        4.29      2.59 o
  13   3   1      132.30      131.24      6.60 o
  14   3   1        4.16        5.73      6.92 o
  15   3   1       12.69        7.94      6.53 o
  16   3   1        8.00       11.19      8.41 o
  17   3   1        6.95       10.10      9.16 o
  18   3   1        8.30        6.46     13.02 o
 -17   4   1        6.40       13.13     10.94 o
 -16   4   1        0.28       -0.64      4.06 o
 -15   4   1       34.26       33.30      9.46 o
 -14   4   1       13.19       19.24      8.57 o
 -13   4   1        0.94       -0.29      1.07 o
 -12   4   1      128.37      147.39      6.90 o
 -11   4   1      109.83      113.83     10.70 o
 -10   4   1      263.31      221.85     28.29 o
  -9   4   1       74.11       72.20     17.57 o
  -8   4   1       56.38       60.12      6.71 o
  -7   4   1       25.76       21.69      6.73 o
  -6   4   1      153.45      153.73      7.57 o
  -5   4   1        6.28        1.15      3.31 o
  -4   4   1      349.29      346.71      8.44 o
  -3   4   1      636.40      677.45     22.03 o
  -2   4   1      221.32      229.08      3.88 o
  -1   4   1       13.01       10.96      1.90 o
   0   4   1        3.55        2.27      1.56 o
   1   4   1      242.53      264.64      4.99 o
   2   4   1      316.11      327.10      4.33 o
   3   4   1      126.23      127.86      4.25 o
   4   4   1      121.17      130.26      4.35 o
   5   4   1        4.72        1.22      1.52 o
   6   4   1       43.00       41.54      4.13 o
   7   4   1      168.54      153.11      5.45 o
   8   4   1      616.97      579.12     11.75 o
   9   4   1       39.93       34.15      6.47 o
  10   4   1       26.36       13.21      5.03 o
  11   4   1       11.38       14.30      6.42 o
  12   4   1        3.34        1.19      4.93 o
  13   4   1       16.22       15.83      8.68 o
  14   4   1        6.01        3.79     13.26 o
  15   4   1       31.94       44.00     11.37 o
  16   4   1        2.01       -1.95     13.03 o
  17   4   1       21.24       18.99     12.89 o
 -16   5   1        0.16       12.07     19.50 o
 -15   5   1        0.62       15.60      9.04 o
 -14   5   1        6.05        7.91      7.25 o
 -13   5   1       18.89       27.48     11.58 o
 -12   5   1        8.40        6.99      9.41 o
 -11   5   1       19.80       24.15     10.03 o
 -10   5   1      230.44      238.15      9.02 o
  -9   5   1      375.16      382.13      8.85 o
  -8   5   1       15.61       17.95      6.65 o
  -7   5   1       13.29       16.89      6.74 o
  -6   5   1        0.36        6.89      4.32 o
  -5   5   1        0.49        2.58      4.41 o
  -4   5   1      736.54      751.29      9.76 o
  -3   5   1     1446.66     1611.06     16.30 o
  -2   5   1        0.42       -2.76      3.65 o
  -1   5   1        0.09        0.63      1.19 o
   0   5   1        4.22        4.92      3.69 o
   1   5   1      215.62      245.28      6.49 o
   2   5   1       21.27       28.61      4.59 o
   3   5   1      213.56      245.56     12.87 o
   4   5   1        0.06        0.13      1.56 o
   5   5   1        1.77        0.83      5.96 o
   6   5   1        1.40       -0.27      2.43 o
   7   5   1      173.63      189.09      8.39 o
   8   5   1        1.23        2.16      3.49 o
   9   5   1        0.22        6.46      8.13 o
  10   5   1       28.78       30.31      8.36 o
  11   5   1       39.60       44.21      9.07 o
  12   5   1       55.32       57.32      8.62 o
  13   5   1       37.93       40.94     10.93 o
  14   5   1       11.59       20.39     11.15 o
  15   5   1        0.06        4.00     11.19 o
  16   5   1        7.72       11.78     24.21 o
 -13   6   1        2.29        7.21     19.97 o
 -12   6   1        9.25        9.77     17.49 o
 -11   6   1        0.08        0.55      3.91 o
 -10   6   1       18.15       14.80     24.95 o
  -9   6   1       55.29       57.27     15.17 o
  -8   6   1       57.02       80.45      9.86 o
  -7   6   1        3.57        2.60      2.96 o
  -6   6   1       22.48       25.30     10.66 o
  -5   6   1       40.47       37.82      7.27 o
  -4   6   1       53.63       52.38      7.07 o
  -3   6   1       46.06       42.62      8.69 o
  -2   6   1       29.53       38.93      8.69 o
  -1   6   1        0.53        2.03      3.04 o
   0   6   1       45.62       32.98      8.99 o
   1   6   1       68.24       79.68     13.11 o
   2   6   1        0.52        2.55      3.92 o
   3   6   1       36.16       37.51      7.60 o
   4   6   1       62.32       66.07      7.63 o
   5   6   1       27.68       29.19      8.58 o
   6   6   1       10.36       14.13     15.79 o
   7   6   1       38.10       43.22     12.69 o
   8   6   1        8.53       17.86     13.26 o
   9   6   1        2.77        4.53      8.26 o
  10   6   1        3.44        2.37     30.17 o
  11   6   1        0.61        1.28      4.46 o
  12   6   1        4.82        4.35      8.33 o
  -9   7   1       55.25       75.30     22.43 o
  -8   7   1        0.99        9.28     14.40 o
  -7   7   1        2.90       10.26     17.90 o
  -6   7   1        2.26       -0.82     99.85 o
  -5   7   1       18.61       13.01     12.35 o
  -4   7   1       61.99       64.56     11.57 o
  -3   7   1       43.20       65.03     15.73 o
  -2   7   1        0.01        8.36      7.15 o
  -1   7   1        1.52        4.47     11.17 o
   0   7   1        4.69       12.29      9.41 o
   1   7   1        1.26        7.71     11.83 o
   2   7   1        1.26        6.99      6.07 o
   3   7   1        3.72        7.88      9.52 o
   4   7   1        1.99        2.30      7.05 o
   5   7   1        6.35       10.45     22.32 o
   6   7   1        4.73       10.41     13.68 o
   7   7   1        8.53       26.24     19.90 o
   8   7   1        1.20        3.46     21.70 o
   9   7   1        0.04        2.36     18.53 o
  -3   8   1        6.25        8.78     28.14 o
  -2   8   1        6.66        3.45      8.70 o
  -1   8   1        2.84        4.15     18.60 o
   0   8   1       36.58       59.24     22.36 o
   1   8   1        3.27        3.97      6.30 o
   2   8   1        0.04       -4.31     11.31 o
   3   8   1        0.23        3.63     19.24 o
 -20   0   2       32.59       23.07     17.27 o
 -19   0   2        5.52        5.51     11.32 o
 -18   0   2        4.00        5.34     13.25 o
 -17   0   2       23.90       25.33      9.94 o
 -16   0   2       28.23       29.20      6.43 o
 -15   0   2        1.18        5.35      3.72 o
 -14   0   2      761.53      786.66     40.65 o
 -13   0   2     4632.57     4634.61    166.60 o
 -12   0   2      856.68      901.88     12.48 o
 -11   0   2      593.69      601.01     26.08 o
 -10   0   2      274.97      265.22      7.67 o
  -9   0   2      333.19      303.79      6.44 o
  -8   0   2        3.94        2.58      4.33 o
  -7   0   2     2169.44     2088.30     18.39 o
  -6   0   2     2524.79     2576.07     26.15 o
  -5   0   2       37.83       37.32      2.86 o
  -4   0   2     2189.32     2353.32      8.65 o
  -3   0   2      532.85      512.21     10.68 o
  -2   0   2     6087.66     6637.89     55.08 o
   1   0   2     1288.26     1300.41      6.03 o
   2   0   2       22.19       18.29      1.92 o
   3   0   2     6343.98     6384.97     25.04 o
   4   0   2      139.10      132.67      3.10 o
   5   0   2     3933.85     3888.63     13.97 o
   6   0   2      523.72      567.76      8.30 o
   7   0   2     1775.58     1822.63     11.35 o
   8   0   2       18.23        9.73      4.14 o
   9   0   2      833.57      787.40     10.05 o
  10   0   2     1363.60     1297.51     11.64 o
  11   0   2      349.57      342.31      6.94 o
  12   0   2      120.46      116.98      7.49 o
  13   0   2       77.12       66.82      5.02 o
  14   0   2       88.27       78.97      5.49 o
  15   0   2      124.21      125.55      6.10 o
  16   0   2      103.36      111.19      8.45 o
  17   0   2        6.51        5.63     11.29 o
  18   0   2       14.21        9.03      9.15 o
  19   0   2        4.04        7.49     12.09 o
 -21   1   2        0.22       -0.16      7.06 o
 -20   1   2       17.88       15.64     19.40 o
 -19   1   2       12.07       12.91      9.65 o
 -18   1   2       85.02       84.74      7.80 o
 -17   1   2       47.57       47.48      6.88 o
 -16   1   2      102.42      107.47      9.17 o
 -15   1   2      131.73      125.29      5.98 o
 -14   1   2        3.83        0.46      2.60 o
 -13   1   2        0.06        1.60      4.20 o
 -12   1   2       12.82       12.32      3.59 o
 -11   1   2      345.78      350.38      6.24 o
 -10   1   2      247.12      260.71      5.32 o
  -9   1   2      289.11      289.43      4.40 o
  -8   1   2      756.15      730.40      9.18 o
  -7   1   2        1.58        2.13      1.21 o
  -6   1   2     2146.75     2207.57     16.85 o
  -5   1   2     1787.55     1778.79      9.47 o
  -4   1   2      882.82      921.99     10.37 o
  -3   1   2       95.12       92.65      2.10 o
  -2   1   2     8262.43     8218.15     49.49 o
  -1   1   2     1892.68     1770.04      9.29 o
   0   1   2     1293.04     1368.56     18.41 o
   1   1   2     1984.95     2010.61      8.69 o
   2   1   2      548.72      569.55      2.98 o
   3   1   2      117.87      133.38      1.94 o
   4   1   2     4102.13     4178.09     14.68 o
   5   1   2     3064.31     3240.36     14.27 o
   6   1   2      918.15     1074.42      6.45 o
   7   1   2       31.71       27.50      2.21 o
   8   1   2      579.54      520.28      6.25 o
   9   1   2       24.30       17.43      2.39 o
  10   1   2     1931.80     1957.88     22.56 o
  11   1   2     1288.63     1274.97     12.12 o
  12   1   2       11.75        6.40      3.23 o
  13   1   2       38.44       27.71      3.94 o
  14   1   2      121.71      127.47      4.69 o
  15   1   2       28.88       29.74      4.72 o
  16   1   2       43.27       42.35      5.50 o
  17   1   2        2.96        4.48      6.28 o
  18   1   2       31.77       39.83      8.86 o
  19   1   2        0.00        2.99      5.04 o
  20   1   2        7.33        2.31     10.26 o
 -19   2   2        7.13        8.13      9.80 o
 -18   2   2       36.25       39.15     10.77 o
 -17   2   2       22.97       21.99      7.20 o
 -16   2   2       41.27       43.93      7.65 o
 -15   2   2        6.67       12.86      5.89 o
 -14   2   2       23.73       26.23      5.95 o
 -13   2   2       85.09       89.56     16.60 o
 -12   2   2      399.59      395.66     11.72 o
 -11   2   2      313.48      307.45      8.69 o
 -10   2   2        4.03        2.73      3.77 o
  -9   2   2      353.34      370.29     14.27 o
  -8   2   2      253.50      283.85      6.92 o
  -7   2   2     1581.25     1499.50     30.69 o
  -6   2   2      438.68      468.21     11.03 o
  -5   2   2      312.01      304.33      6.15 o
  -4   2   2      209.77      224.21      5.34 o
  -3   2   2       72.82       53.72      3.99 o
  -2   2   2      736.66      788.85      8.98 o
  -1   2   2     1547.16     1661.41     13.95 o
   0   2   2       65.74       83.99      1.63 o
   1   2   2     1703.42     1798.01      6.54 o
   2   2   2      139.62      139.62      3.20 o
   3   2   2     2596.28     2728.89     22.56 o
   4   2   2      902.24      954.31     10.33 o
   5   2   2       11.15        5.16      1.55 o
   6   2   2        7.28        9.82      1.43 o
   7   2   2      945.72      824.29     45.25 o
   8   2   2        1.34        3.26      1.86 o
   9   2   2       51.91       54.17      2.93 o
  10   2   2        7.62        4.06      2.64 o
  11   2   2      306.51      296.15      6.27 o
  12   2   2        0.64        1.47      2.07 o
  13   2   2      234.97      229.63      6.17 o
  14   2   2       11.40        3.97      4.90 o
  15   2   2      110.01      112.97      6.76 o
  16   2   2       76.93       78.88      7.24 o
  17   2   2       30.50       30.90      8.38 o
  18   2   2        1.81        3.44      6.42 o
  19   2   2        6.66       10.42     13.21 o
 -19   3   2       13.33        9.02     13.13 o
 -18   3   2       22.65       18.58     11.67 o
 -17   3   2        1.69        4.05      8.78 o
 -16   3   2       20.96       20.26      9.16 o
 -15   3   2       47.80       36.46      8.00 o
 -14   3   2        2.98        5.39      5.91 o
 -13   3   2       49.71       40.68      5.51 o
 -12   3   2      296.00      283.54     51.29 o
 -11   3   2      168.15      152.47      7.36 o
 -10   3   2      174.07      165.77      7.39 o
  -9   3   2      245.48      257.68      8.26 o
  -8   3   2       63.17       56.51      5.78 o
  -7   3   2       22.01       29.51      4.32 o
  -6   3   2     1466.21     1559.05     14.52 o
  -5   3   2       17.82        8.52      3.08 o
  -4   3   2       44.68       34.35      1.65 o
  -3   3   2     1651.06     1824.27     21.66 o
  -2   3   2      254.74      257.66      5.88 o
  -1   3   2       72.75       63.45      3.76 o
   0   3   2      332.95      347.03      4.52 o
   1   3   2     2869.31     3106.30      9.16 o
   2   3   2      143.57      133.22      5.32 o
   3   3   2      433.06      434.67     29.70 o
   4   3   2       63.35       42.17      2.98 o
   5   3   2      160.21      153.79     10.84 o
   6   3   2       24.23       24.34      2.32 o
   7   3   2        7.36        8.00      2.53 o
   8   3   2     1409.15     1425.63     22.96 o
   9   3   2      290.33      249.79     14.30 o
  10   3   2        9.39       10.71      3.43 o
  11   3   2      675.28      540.05     42.15 o
  12   3   2       94.74       99.03      6.02 o
  13   3   2       12.45       15.28      6.22 o
  14   3   2       45.58       49.41      7.72 o
  15   3   2        0.04        3.32      3.46 o
  16   3   2        3.80       12.68     10.28 o
  17   3   2       70.94       76.50     10.26 o
  18   3   2       25.95       28.55     18.89 o
 -18   4   2        8.86       11.84     12.71 o
 -17   4   2        3.80        8.55     13.14 o
 -16   4   2        0.09        6.92      8.82 o
 -15   4   2       62.27       62.05     10.83 o
 -14   4   2        5.95       12.68      6.29 o
 -13   4   2        2.08        3.93      4.53 o
 -12   4   2      100.31      108.48      8.40 o
 -11   4   2      181.49      172.55     16.39 o
 -10   4   2      237.67      221.27      8.99 o
  -9   4   2        2.92        2.76     20.43 o
  -8   4   2        2.99        6.14      3.90 o
  -7   4   2      110.88       99.53      6.52 o
  -6   4   2        2.91        1.49      3.81 o
  -5   4   2      647.94      660.65     11.18 o
  -4   4   2       25.07       21.75      4.06 o
  -3   4   2      588.17      676.96     14.37 o
  -2   4   2      166.29      164.04      5.00 o
  -1   4   2      496.18      543.06      7.59 o
   0   4   2       12.65       14.12      2.94 o
   1   4   2        1.43        3.38      1.95 o
   2   4   2      157.75      169.49      3.25 o
   3   4   2      178.68      177.08      4.34 o
   4   4   2      239.86      247.11     11.19 o
   5   4   2       53.77       62.21      3.19 o
   6   4   2       73.99       74.38      4.28 o
   7   4   2       80.80       80.87      9.99 o
   8   4   2      728.43      723.93     20.89 o
   9   4   2       11.28       14.08      7.15 o
  10   4   2       55.41       51.78      6.46 o
  11   4   2       43.61       37.29      7.59 o
  12   4   2        0.01        2.97      4.11 o
  13   4   2       10.95       11.62      7.92 o
  14   4   2       19.12       17.01     11.23 o
  15   4   2        5.90        9.82     12.57 o
  16   4   2        4.57        8.69     14.10 o
 -16   5   2       54.17       88.48     14.88 o
 -15   5   2       27.36       33.60     10.12 o
 -14   5   2       11.04       14.13     17.54 o
 -13   5   2        0.71        0.27      1.01 o
 -12   5   2       21.97       25.31     10.30 o
 -11   5   2       16.07       22.30      6.87 o
 -10   5   2      125.69      135.01      7.39 o
  -9   5   2       36.66       40.84      8.35 o
  -8   5   2       41.36       36.55      7.94 o
  -7   5   2        7.78       16.58      5.59 o
  -6   5   2       19.14       22.05      5.40 o
  -5   5   2      331.95      323.49      9.66 o
  -4   5   2      276.84      241.06     22.85 o
  -3   5   2       34.16       30.24      4.78 o
  -2   5   2       56.98       57.40      5.15 o
  -1   5   2        0.01        0.87      2.51 o
   0   5   2       23.45       32.84      4.88 o
   1   5   2        0.88        1.54      3.01 o
   2   5   2      563.16      614.58     18.36 o
   3   5   2      200.32      213.57     12.73 o
   4   5   2       38.02       45.00     12.04 o
   5   5   2       22.89       16.75      6.57 o
   6   5   2        9.58       12.83      6.28 o
   7   5   2        2.70       10.67     10.78 o
   8   5   2       22.72       23.07      7.16 o
   9   5   2        1.19        7.19      7.59 o
  10   5   2        2.39        6.64      9.48 o
  11   5   2        9.71       14.02      7.60 o
  12   5   2        0.00        2.93      6.16 o
  13   5   2       26.37       17.31     11.24 o
  14   5   2       20.78       27.96     12.26 o
  15   5   2        3.46       -3.27     20.79 o
 -13   6   2        0.61        8.99     17.39 o
 -12   6   2        1.22       11.99     15.85 o
 -11   6   2        0.05       12.46     14.13 o
 -10   6   2        0.92       16.70     12.33 o
  -9   6   2        0.32       10.44      7.43 o
  -8   6   2        0.13        5.44      4.78 o
  -7   6   2        5.79       11.55      7.02 o
  -6   6   2        4.32       11.10      7.68 o
  -5   6   2       35.29       47.06      8.70 o
  -4   6   2        1.27       11.65      6.29 o
  -3   6   2       28.22       37.39      8.02 o
  -2   6   2        7.78       10.47      5.69 o
  -1   6   2        0.30        2.39      6.49 o
   0   6   2       17.32       22.76      6.60 o
   1   6   2       46.71       38.67      6.32 o
   2   6   2       50.21       64.31      8.65 o
   3   6   2        2.84        6.32      4.84 o
   4   6   2       11.24       10.02      7.97 o
   5   6   2       13.68       24.55     11.44 o
   6   6   2        1.56        4.14      6.95 o
   7   6   2       16.45       20.06     13.17 o
   8   6   2        0.48        9.58     13.66 o
   9   6   2       13.86       19.47     14.22 o
  10   6   2        4.09        4.78      9.71 o
  11   6   2        8.48       22.29     15.39 o
  12   6   2        0.51       24.54     16.54 o
  -8   7   2        3.20        1.94     13.89 o
  -7   7   2        2.20        7.00     11.72 o
  -6   7   2        7.55        9.34     12.28 o
  -5   7   2        1.29        5.26     12.51 o
  -4   7   2        0.99        1.13      3.70 o
  -3   7   2        4.99        9.00      9.92 o
  -2   7   2       33.01       39.37     11.48 o
  -1   7   2        0.00        9.13     10.27 o
   0   7   2        6.06       18.04     10.09 o
   1   7   2        8.94        1.50      5.70 o
   2   7   2        0.03        4.23     12.10 o
   3   7   2        9.16       23.39     13.58 o
   4   7   2        4.56        1.16      7.14 o
   5   7   2        0.81        7.48     28.68 o
   6   7   2        0.89       -0.58      4.37 o
   7   7   2        0.02       10.86     27.38 o
   8   7   2        1.97        2.70      5.40 o
  -3   8   2        0.18        2.15      9.07 o
  -2   8   2       20.39       26.90     15.55 o
  -1   8   2        0.06        7.39     19.56 o
   0   8   2        9.44        8.96     16.43 o
   1   8   2        0.21       -3.36     19.05 o
   2   8   2        0.07       -2.91     60.65 o
   3   8   2        0.25       -2.05     11.10 o
 -20   1   3       20.98       18.70     13.30 o
 -19   1   3        1.20       -4.29     17.31 o
 -18   1   3       23.69       29.30      8.59 o
 -17   1   3        2.32       10.76      9.80 o
 -16   1   3       28.94       26.81      5.74 o
 -15   1   3       10.99       12.09      4.80 o
 -14   1   3      357.38      370.85      6.56 o
 -13   1   3      144.58      146.42      6.09 o
 -12   1   3        0.56        1.14      2.50 o
 -11   1   3       44.30       49.32      3.07 o
 -10   1   3       48.14       51.33      2.72 o
  -9   1   3       10.84       11.40      2.35 o
  -8   1   3     1183.18     1275.08      9.28 o
  -7   1   3      672.27      805.12     10.39 o
  -6   1   3      262.14      298.86      3.74 o
  -5   1   3       50.64       50.93      2.44 o
  -4   1   3     1076.23     1103.86     10.15 o
  -3   1   3     5698.72     5919.05     26.29 o
  -2   1   3     1238.37     1318.27      9.45 o
  -1   1   3    12639.80    11977.72    321.37 o
   0   1   3     4224.65     4260.23     15.96 o
   1   1   3      837.21      876.05      4.86 o
   2   1   3     1150.05     1168.15      3.88 o
   3   1   3      211.28      217.12      2.25 o
   4   1   3       43.24       53.60      2.02 o
   5   1   3     2359.29     2395.92     10.71 o
   6   1   3        3.12        0.69      1.09 o
   7   1   3       34.55       46.50      2.20 o
   8   1   3       26.00       21.11      2.17 o
   9   1   3       38.74       32.18      2.41 o
  10   1   3      629.31      611.49      6.88 o
  11   1   3      315.63      305.37      6.29 o
  12   1   3       11.66        8.67      3.07 o
  13   1   3        2.48        1.43      1.39 o
  14   1   3       61.72       58.59      4.67 o
  15   1   3       12.41       10.11      4.84 o
  16   1   3       15.29       10.57      6.16 o
  17   1   3       16.79       11.12      5.86 o
  18   1   3        0.68        5.11      7.68 o
  19   1   3       25.46       26.81     13.01 o
 -20   2   3       18.30       18.45     21.95 o
 -19   2   3        1.61        5.60     20.44 o
 -18   2   3        5.99       17.40      9.17 o
 -17   2   3        0.34       -0.47      2.26 o
 -16   2   3       74.68       80.31      7.42 o
 -15   2   3        1.20        4.46      6.07 o
 -14   2   3       77.38       73.69     10.27 o
 -13   2   3       26.68       26.00      6.29 o
 -12   2   3      109.12      104.46      5.28 o
 -11   2   3       14.07       24.15      4.18 o
 -10   2   3       19.40       22.77      3.18 o
  -9   2   3     1106.26     1175.25     11.98 o
  -8   2   3      401.25      377.91      6.55 o
  -7   2   3      102.48      101.10      3.98 o
  -6   2   3      715.15      880.41     27.51 o
  -5   2   3      248.19      251.51      9.36 o
  -4   2   3      140.30      146.39      3.19 o
  -3   2   3       12.56       11.35      1.68 o
  -2   2   3      622.26      690.05      7.59 o
  -1   2   3      498.49      516.89      8.21 o
   0   2   3     2456.59     2659.33     22.32 o
   1   2   3       28.37       32.90      2.31 o
   2   2   3       42.00       37.41      1.98 o
   3   2   3      140.59      133.52      2.58 o
   4   2   3      175.76      173.66      2.62 o
   5   2   3        0.18       -0.02      1.16 o
   6   2   3      177.53      162.19     11.28 o
   7   2   3      167.54      147.45      9.39 o
   8   2   3      287.62      279.31      5.04 o
   9   2   3      609.92      598.97      7.42 o
  10   2   3       17.62       14.22      3.24 o
  11   2   3        8.17       10.63      3.47 o
  12   2   3        1.31        4.55      3.45 o
  13   2   3       47.05       35.23      5.58 o
  14   2   3        9.82       12.50      5.03 o
  15   2   3        3.85        3.40      4.81 o
  16   2   3       41.67       40.89      7.44 o
  17   2   3        0.06        1.08      2.01 o
  18   2   3        3.38        5.68      7.11 o
  19   2   3        0.81        4.51      6.80 o
 -20   3   3        2.34        1.04      4.65 o
 -19   3   3        4.98        7.43     15.84 o
 -18   3   3        0.42        6.07     16.74 o
 -17   3   3        0.00       -0.18      1.74 o
 -16   3   3       12.56       14.04      7.50 o
 -15   3   3       65.74       63.90      7.47 o
 -14   3   3       23.54       28.67      5.68 o
 -13   3   3       16.18        8.01      5.23 o
 -12   3   3       39.95       35.94      5.04 o
 -11   3   3      248.20      214.68      8.54 o
 -10   3   3       26.92       30.46      5.60 o
  -9   3   3       39.11       33.94      6.65 o
  -8   3   3       10.95        6.12      8.69 o
  -7   3   3      164.37      168.51      6.44 o
  -6   3   3       34.30       32.97      4.62 o
  -5   3   3       18.74       15.97      3.80 o
  -4   3   3       28.66       32.12      1.65 o
  -3   3   3      130.53      130.13      4.88 o
  -2   3   3      212.29      205.11      3.83 o
  -1   3   3        8.05        8.29      1.84 o
   0   3   3     1276.26     1382.78      6.31 o
   1   3   3      234.65      241.23      3.40 o
   2   3   3       83.53       79.34      1.86 o
   3   3   3       96.15       96.66      6.38 o
   4   3   3      186.90      171.40     11.71 o
   5   3   3        0.79        0.17      1.04 o
   6   3   3       38.27       36.70      3.11 o
   7   3   3      523.43      541.30      8.07 o
   8   3   3      140.36      148.71      3.75 o
   9   3   3       79.88       65.80      4.45 o
  10   3   3        4.18        8.31      4.13 o
  11   3   3       71.15       56.53      7.51 o
  12   3   3      101.42       96.94      6.37 o
  13   3   3        2.08        5.95      6.05 o
  14   3   3       29.78       38.28      6.98 o
  15   3   3        9.41        8.99      7.10 o
  16   3   3        0.07        1.09      4.67 o
  17   3   3        6.24       10.10      6.45 o
 -18   4   3       19.07       20.09     13.13 o
 -17   4   3       28.97       44.10     14.08 o
 -16   4   3       28.04       13.77     12.79 o
 -15   4   3       66.26       71.31      7.90 o
 -14   4   3        1.06        0.52      4.20 o
 -13   4   3        5.79        9.77      7.54 o
 -12   4   3        8.12       16.43      7.10 o
 -11   4   3       40.36       30.20      7.66 o
 -10   4   3        8.17       10.96      8.75 o
  -9   4   3       25.69       32.57      7.26 o
  -8   4   3       51.33       45.58      5.67 o
  -7   4   3       87.39       69.11      5.72 o
  -6   4   3      169.09      160.17      6.92 o
  -5   4   3      546.75      611.94     11.14 o
  -4   4   3       67.52       65.42      4.36 o
  -3   4   3       13.99       10.56      5.94 o
  -2   4   3       49.68       48.31      4.01 o
  -1   4   3       72.37       70.49      4.62 o
   0   4   3      361.05      380.83     15.45 o
   1   4   3      215.26      218.14      4.17 o
   2   4   3       34.97       35.48      3.08 o
   3   4   3        0.29        3.34      3.10 o
   4   4   3       15.79       16.10      2.80 o
   5   4   3       70.72       67.07      2.95 o
   6   4   3      214.62      215.99      8.50 o
   7   4   3      734.35      605.13     49.17 o
   8   4   3      267.22      250.29     15.81 o
   9   4   3       23.02       20.50      5.30 o
  10   4   3        5.89        9.53      5.69 o
  11   4   3       82.27       75.15     10.91 o
  12   4   3        4.20        2.39      5.50 o
  13   4   3        4.89        8.33     12.76 o
  14   4   3       17.86       20.16      9.40 o
  15   4   3       14.54       25.01      9.71 o
  16   4   3        1.33        2.15      3.08 o
  17   4   3       27.11       23.12     21.23 o
 -17   5   3       23.62       44.05     21.84 o
 -16   5   3       68.84       90.98     13.53 o
 -15   5   3        0.10        2.12      5.89 o
 -14   5   3       11.03       17.78     13.90 o
 -13   5   3        1.56        1.10      8.33 o
 -12   5   3       23.09       25.89      9.78 o
 -11   5   3       17.88       15.51      8.45 o
 -10   5   3      152.75      180.00     17.61 o
  -9   5   3       81.34       69.23      8.35 o
  -8   5   3      169.35      172.57      8.48 o
  -7   5   3        0.20        7.38      6.17 o
  -6   5   3       80.03       90.65      9.74 o
  -5   5   3       56.74       54.21      5.03 o
  -4   5   3       66.72       63.24      5.21 o
  -3   5   3      112.30      111.23      6.14 o
  -2   5   3      147.89      142.83      5.95 o
  -1   5   3      145.04      159.20      6.10 o
   0   5   3       29.06       34.27      5.02 o
   1   5   3      174.29      199.63      7.62 o
   2   5   3        1.39        0.88      4.15 o
   3   5   3       34.88       34.64      6.51 o
   4   5   3       62.00       59.98      8.01 o
   5   5   3       82.22       69.53      9.86 o
   6   5   3      125.69      147.15     12.64 o
   7   5   3       72.45       79.02     11.70 o
   8   5   3       30.19       41.82      8.12 o
   9   5   3        0.00        2.17      3.90 o
  10   5   3       20.27       16.79      7.26 o
  11   5   3        4.29        8.25      9.80 o
  12   5   3       49.71       63.37     10.61 o
  13   5   3        0.49        6.38     12.17 o
  14   5   3        0.01        0.82      7.73 o
 -13   6   3       18.87       15.85     20.30 o
 -12   6   3        8.78       21.70     18.05 o
 -11   6   3        1.75        9.66     12.47 o
 -10   6   3       63.90       72.06     12.17 o
  -9   6   3       24.34       32.66      9.75 o
  -8   6   3        0.01        8.00      9.40 o
  -7   6   3        5.45        4.58      7.39 o
  -6   6   3        8.12        9.44      8.60 o
  -5   6   3       60.50       80.92     12.99 o
  -4   6   3       16.54       21.77      6.30 o
  -3   6   3        4.64        7.74      6.59 o
  -2   6   3       17.84       21.28      8.74 o
  -1   6   3       11.22       17.28      7.22 o
   0   6   3      118.68      147.59     15.46 o
   1   6   3      903.80      994.73     19.62 o
   2   6   3      296.59      309.15      8.66 o
   3   6   3       23.73       22.33      9.09 o
   4   6   3        0.32        8.52     17.98 o
   5   6   3       36.28       42.33     13.89 o
   6   6   3        4.32       10.48     13.18 o
   7   6   3       18.86       31.03     14.22 o
   8   6   3        0.21        5.88      7.20 o
   9   6   3        0.68       -0.12      1.28 o
  10   6   3       39.57       53.30     10.95 o
  11   6   3        5.07        9.07     11.98 o
  12   6   3        0.77        9.70     11.90 o
  -9   7   3        0.13       11.48     14.35 o
  -8   7   3        3.29        6.54     11.55 o
  -7   7   3        0.19        0.45     10.51 o
  -6   7   3        1.42        9.81     12.26 o
  -5   7   3        0.32        3.30      9.35 o
  -4   7   3       10.48       11.85      8.50 o
  -3   7   3       59.86       61.35     12.01 o
  -2   7   3       20.18       34.25     15.90 o
  -1   7   3        1.85       11.13     10.65 o
   0   7   3        3.14        4.20     17.46 o
   1   7   3        8.47        9.08      8.23 o
   2   7   3       10.61       14.48     11.73 o
   3   7   3       20.68       18.04     12.66 o
   4   7   3        1.55        3.75     11.59 o
   5   7   3        5.55       11.49     11.59 o
   6   7   3       33.14       41.56     17.37 o
   7   7   3        3.46        5.58     12.40 o
   8   7   3        7.52       21.50     16.37 o
  -5   8   3        1.02        6.20     19.60 o
  -4   8   3        0.16        0.44      6.70 o
  -3   8   3       15.64       17.32     22.29 o
  -2   8   3       14.53       22.81     13.12 o
  -1   8   3        0.89        7.63     17.04 o
   0   8   3        5.15        2.87     13.01 o
   1   8   3        6.89        4.23     79.82 o
   2   8   3        3.09        5.01     11.27 o
   3   8   3        2.11        1.54      8.55 o
 -21   0   4        9.50        4.54     23.26 o
 -20   0   4        0.87        4.57     13.14 o
 -19   0   4       37.34       39.64     14.62 o
 -18   0   4       32.73       34.36     14.36 o
 -17   0   4       79.47       60.80     11.70 o
 -16   0   4       12.00       11.28      8.25 o
 -15   0   4      125.93      142.94     10.88 o
 -14   0   4       33.80       40.38      5.44 o
 -13   0   4     1258.32     1302.06     37.54 o
 -12   0   4      119.30      115.08      5.56 o
 -11   0   4      410.13      390.76      9.46 o
 -10   0   4      420.51      381.25      7.33 o
  -9   0   4       52.36       34.85      3.48 o
  -8   0   4      558.01      570.71      7.45 o
  -7   0   4     4260.67     4336.72     17.70 o
  -6   0   4       43.88       38.25      2.67 o
  -5   0   4      989.28     1006.56      9.34 o
  -4   0   4     2234.32     2216.99     11.86 o
  -3   0   4      696.50      803.28      9.49 o
  -2   0   4    32271.75    27343.66    198.03 o
  -1   0   4     1545.97     1565.22      9.83 o
   0   0   4     2035.46     2159.32     12.57 o
   1   0   4       45.17       41.03      2.04 o
   2   0   4     2457.31     2603.26     22.06 o
   3   0   4     1026.53      970.82      7.37 o
   4   0   4        5.48       -0.41      1.89 o
   5   0   4     7640.52     8045.58     81.83 o
   6   0   4     1029.82     1013.47     12.66 o
   7   0   4       72.37       63.64      3.42 o
   8   0   4      154.35      147.39      4.91 o
   9   0   4      769.31      718.17      9.22 o
  10   0   4      248.17      232.10      6.15 o
  11   0   4       72.83       77.81      4.84 o
  12   0   4      161.78      123.65      7.81 o
  13   0   4      111.37      109.69      5.87 o
  14   0   4       19.56       16.45      6.63 o
  15   0   4       45.23       51.28      7.07 o
  16   0   4       76.53       73.18      8.08 o
  17   0   4      122.30      144.20      8.63 o
  18   0   4        0.67        0.77      5.02 o
  19   0   4       83.76      106.04     19.57 o
 -21   1   4        2.55        6.63     15.41 o
 -20   1   4       10.96        9.56     14.02 o
 -19   1   4       50.05       54.76     10.77 o
 -18   1   4       74.04       66.36     15.65 o
 -17   1   4       33.46       35.24      6.29 o
 -16   1   4       64.97       66.60      5.48 o
 -15   1   4       20.16       18.48      4.68 o
 -14   1   4        4.40       11.31      4.36 o
 -13   1   4      397.52      389.29      6.57 o
 -12   1   4       25.28       19.67      2.98 o
 -11   1   4       98.84       98.14      3.14 o
 -10   1   4      293.46      285.01      4.57 o
  -9   1   4     1166.76     1174.25      7.81 o
  -8   1   4     1887.20     1997.99     10.69 o
  -7   1   4       42.00       50.81      2.14 o
  -6   1   4      166.52      148.10      2.96 o
  -5   1   4       79.45      103.01      2.68 o
  -4   1   4      752.71      761.20      5.41 o
  -3   1   4    37388.99    34694.48   2400.01 o
  -2   1   4    18593.27    18156.56    115.32 o
  -1   1   4     6004.99     6024.61    112.50 o
   0   1   4     2585.48     2552.48     12.58 o
   1   1   4      704.02      704.56      4.85 o
   2   1   4       35.38       42.30      2.00 o
   3   1   4      672.61      668.20      3.62 o
   4   1   4      331.58      320.75      2.81 o
   5   1   4      139.02      175.88      2.67 o
   6   1   4       60.99       47.49      2.30 o
   7   1   4      506.83      477.82      5.39 o
   8   1   4      406.62      411.61      5.45 o
   9   1   4       89.16       81.53      3.26 o
  10   1   4       30.26       30.45      2.89 o
  11   1   4      505.93      462.44      6.63 o
  12   1   4      327.38      326.32      6.06 o
  13   1   4      144.13      141.87      4.90 o
  14   1   4      227.98      226.80      6.93 o
  15   1   4        5.93        6.08      4.80 o
  16   1   4       31.51       32.61      6.07 o
  17   1   4       36.34       46.34      7.08 o
  18   1   4       48.89       53.80      8.11 o
  19   1   4        2.37        5.27     18.15 o
 -19   2   4        3.46       12.18     13.92 o
 -18   2   4        0.32       -0.42      2.38 o
 -17   2   4       30.15       31.53      7.93 o
 -16   2   4       12.76        9.63      6.00 o
 -15   2   4       40.43       38.95      5.24 o
 -14   2   4       16.37       19.70      4.68 o
 -13   2   4        1.68        4.68      3.84 o
 -12   2   4       91.11       75.42      5.74 o
 -11   2   4      129.56      130.50      5.37 o
 -10   2   4      184.13      180.34      5.60 o
  -9   2   4      183.41      201.63      5.42 o
  -8   2   4      227.55      204.22      5.42 o
  -7   2   4       35.25       19.33      3.15 o
  -6   2   4      301.60      272.25      4.62 o
  -5   2   4      453.00      444.20      6.41 o
  -4   2   4       16.92       12.49      1.90 o
  -3   2   4        1.74        3.80      1.32 o
  -2   2   4     1720.28     1808.39     13.28 o
  -1   2   4      670.86      712.50      9.75 o
   0   2   4     1040.90     1026.81      6.77 o
   1   2   4      184.66      173.56      4.75 o
   2   2   4      571.36      577.70      5.15 o
   3   2   4     2375.99     2632.27     16.54 o
   4   2   4      309.13      309.88      4.04 o
   5   2   4      640.19      640.80      7.58 o
   6   2   4      141.79      114.93      6.70 o
   7   2   4        0.28        1.25      1.02 o
   8   2   4      229.46      255.87      6.80 o
   9   2   4      739.72      759.35     11.32 o
  10   2   4      360.77      369.30      8.70 o
  11   2   4      217.16      183.16      7.37 o
  12   2   4        2.89       -1.54      3.97 o
  13   2   4       21.68       17.78      5.46 o
  14   2   4       12.11       14.15      5.74 o
  15   2   4       45.41       48.75      6.59 o
  16   2   4       37.16       33.56      7.11 o
  17   2   4       14.05       13.58      7.52 o
  18   2   4       27.95       32.89     11.02 o
 -19   3   4        7.94        8.20     12.99 o
 -18   3   4        0.01        1.92      5.36 o
 -17   3   4       30.50       37.15      9.13 o
 -16   3   4       82.59       98.03     13.61 o
 -15   3   4        4.85        3.95      6.65 o
 -14   3   4        8.15       19.92      6.96 o
 -13   3   4      176.99      158.90     13.55 o
 -12   3   4      549.18      511.43     11.73 o
 -11   3   4       12.22       19.03      5.86 o
 -10   3   4      130.33      138.57      7.26 o
  -9   3   4       17.86       16.33      8.55 o
  -8   3   4      348.27      352.64      8.91 o
  -7   3   4       32.16       36.01      4.86 o
  -6   3   4       21.06       24.27      4.45 o
  -5   3   4        2.36       -0.92      0.99 o
  -4   3   4      117.71      117.55      7.56 o
  -3   3   4      635.51      630.52      5.99 o
  -2   3   4      642.31      642.04     23.01 o
  -1   3   4       15.41       17.30      3.52 o
   0   3   4      120.54      125.95      3.37 o
   1   3   4       44.52       37.85      2.58 o
   2   3   4        9.15        4.62      2.24 o
   3   3   4     1684.87     1284.55    142.24 o
   4   3   4     1284.54     1201.35     56.00 o
   5   3   4      344.16      344.44      5.19 o
   6   3   4     1099.27     1129.07     23.09 o
   7   3   4       17.35       16.74      2.68 o
   8   3   4      420.62      438.42      8.30 o
   9   3   4       13.13        7.80      4.01 o
  10   3   4        7.68       10.79      5.38 o
  11   3   4        3.71        3.49      5.06 o
  12   3   4        2.48        8.11      5.53 o
  13   3   4       18.68       15.25      6.87 o
  14   3   4       58.37       69.07      7.38 o
  15   3   4        0.63        3.08      7.65 o
  16   3   4        0.01        0.43      5.56 o
  17   3   4        2.23        3.17      5.73 o
 -18   4   4       10.82       20.20     18.14 o
 -17   4   4       19.06       26.88     14.79 o
 -16   4   4       32.46       31.30      9.91 o
 -15   4   4       28.84       32.69      9.52 o
 -14   4   4        0.88        8.66      6.69 o
 -13   4   4       11.15       13.41      7.44 o
 -12   4   4        0.53       -0.14      4.17 o
 -11   4   4       15.34       22.43      6.99 o
 -10   4   4        2.46        1.20      7.42 o
  -9   4   4      104.62       91.24      7.02 o
  -8   4   4       76.51       84.11      6.71 o
  -7   4   4       39.96       48.41      4.47 o
  -6   4   4      233.90      235.09      6.28 o
  -5   4   4     1430.07     1460.53     16.21 o
  -4   4   4       75.94       53.59      4.94 o
  -3   4   4      367.36      332.50     34.23 o
  -2   4   4      137.06      141.93      5.70 o
  -1   4   4      262.48      290.68     10.52 o
   0   4   4        6.80        1.85      3.73 o
   1   4   4       99.07      104.43      6.05 o
   2   4   4       47.23       47.47      5.76 o
   3   4   4       87.24       83.08      4.13 o
   4   4   4        0.53        0.26      0.76 o
   5   4   4      181.09      178.75      3.79 o
   6   4   4      216.56      219.55      4.81 o
   7   4   4      220.32      215.55      6.46 o
   8   4   4        5.69        1.97      1.52 o
   9   4   4       88.79       96.58      6.23 o
  10   4   4       35.14       29.58      5.49 o
  11   4   4       52.18       60.32      7.08 o
  12   4   4       22.75       23.26      7.14 o
  13   4   4       18.82       12.54      8.71 o
  14   4   4        0.03        5.44      7.17 o
  15   4   4       38.73       36.52     10.32 o
  16   4   4        3.24       13.99     19.29 o
 -17   5   4       16.88       28.92     23.24 o
 -16   5   4        1.07        8.67      7.56 o
 -15   5   4        1.50        5.28     15.82 o
 -14   5   4       17.07       18.70     10.84 o
 -13   5   4        6.36        6.91      9.95 o
 -12   5   4       14.78       20.67      9.16 o
 -11   5   4      141.11      162.83     10.21 o
 -10   5   4      132.35      126.61      8.99 o
  -9   5   4       12.13       14.49      6.48 o
  -8   5   4       11.02       24.66      6.80 o
  -7   5   4       10.07        8.58      5.30 o
  -6   5   4       26.53       31.38      6.54 o
  -5   5   4        0.17        0.18      3.69 o
  -4   5   4        1.00        0.91      2.89 o
  -3   5   4       44.45       31.73      5.40 o
  -2   5   4       23.21       31.67      5.39 o
  -1   5   4       27.84       18.82      4.69 o
   0   5   4      531.28      576.42     19.94 o
   1   5   4       41.60       37.13      6.45 o
   2   5   4       19.86        9.87      6.19 o
   3   5   4       17.34       13.13      5.10 o
   4   5   4       58.82       59.04     17.37 o
   5   5   4        1.72        7.22      6.64 o
   6   5   4       10.69       16.02      9.49 o
   7   5   4      276.96      239.96     14.51 o
   8   5   4      119.01      105.71      8.26 o
   9   5   4        1.21        0.61      2.92 o
  10   5   4       13.10        8.72      8.18 o
  11   5   4        2.78        2.59      8.14 o
  12   5   4       25.55       26.93     11.59 o
  13   5   4        5.50        4.72      9.05 o
  14   5   4        0.04       -0.81      8.24 o
  15   5   4        0.06       -4.08      9.33 o
 -13   6   4       17.57       25.38     18.97 o
 -12   6   4        4.36        1.23     14.34 o
 -11   6   4       11.52       10.58      6.76 o
 -10   6   4        2.04        1.82     34.17 o
  -9   6   4        0.40        2.14     13.04 o
  -8   6   4        0.00        5.72      5.81 o
  -7   6   4        9.10       14.82      8.19 o
  -6   6   4        6.22        8.09      7.35 o
  -5   6   4        9.61       16.99      7.10 o
  -4   6   4       25.23       27.89      8.62 o
  -3   6   4        7.48        4.26      2.87 o
  -2   6   4        0.34        8.30      5.05 o
  -1   6   4        2.51        3.19      4.54 o
   0   6   4      120.24      151.31      7.26 o
   1   6   4       11.76       25.40      6.32 o
   2   6   4       42.77       49.26      9.04 o
   3   6   4        9.47       20.57     11.95 o
   4   6   4        4.89        7.17     26.11 o
   5   6   4       48.36       61.58     14.08 o
   6   6   4        0.31       11.31     12.36 o
   7   6   4        0.73        6.72     54.93 o
   8   6   4        3.68       20.64     11.83 o
   9   6   4       43.11       45.60     11.23 o
  10   6   4        0.46        6.04     11.45 o
  11   6   4        1.56       10.23     12.84 o
  -9   7   4       10.20       11.63     13.91 o
  -8   7   4        0.07        0.10      2.75 o
  -7   7   4        0.02       -0.02      4.71 o
  -6   7   4        4.35        4.51      7.18 o
  -5   7   4        4.79        8.40      8.89 o
  -4   7   4       70.28       78.01     12.47 o
  -3   7   4        0.08        3.93      6.35 o
  -2   7   4        2.10        8.16      9.62 o
  -1   7   4        5.31        7.03     19.36 o
   0   7   4        0.03        6.08     15.78 o
   1   7   4        0.08        8.81     14.34 o
   2   7   4        6.86        8.33     13.53 o
   3   7   4        0.61        8.65     11.49 o
   4   7   4        0.14       -0.81      5.95 o
   5   7   4        4.50        4.48     20.76 o
   6   7   4        5.31       12.91     15.84 o
   7   7   4        2.58       10.77     16.03 o
   8   7   4        2.46       17.20     20.01 o
  -3   8   4        3.38       11.18     18.73 o
  -2   8   4        0.19        1.56     74.57 o
  -1   8   4        1.33        6.02     19.66 o
   0   8   4        0.66        7.12     17.04 o
   2   8   4        0.06       -1.57      9.09 o
   3   8   4       20.74       33.05     25.15 o
 -21   1   5       24.52       29.35     14.07 o
 -20   1   5        0.45        5.93      7.99 o
 -19   1   5        4.59        2.16      6.08 o
 -18   1   5        0.25        4.77      8.77 o
 -17   1   5        7.10       10.42      6.84 o
 -16   1   5       69.29       62.32      5.44 o
 -15   1   5       33.26       33.05      4.67 o
 -14   1   5      449.67      453.01      8.58 o
 -13   1   5      102.06      105.38      4.98 o
 -12   1   5       17.31       14.06      2.77 o
 -11   1   5       40.14       39.85      2.85 o
 -10   1   5       56.63       56.81      2.84 o
  -9   1   5      277.91      295.54      5.36 o
  -8   1   5      733.97      848.67      5.07 o
  -7   1   5      118.30      138.28      2.28 o
  -6   1   5        1.68        1.69      1.78 o
  -5   1   5       11.61       14.48      2.70 o
  -4   1   5     2467.14     2599.97      9.66 o
  -3   1   5     4474.07     4734.06     31.66 o
  -2   1   5      314.20      365.84      4.81 o
  -1   1   5     1533.87     1606.19      6.68 o
   0   1   5        2.81        1.50      3.09 o
   1   1   5       16.90       17.64      1.46 o
   2   1   5      218.66      222.45      3.21 o
   3   1   5        0.35       -0.29      0.99 o
   4   1   5      152.74      183.81      3.04 o
   5   1   5        7.35        4.59      1.36 o
   6   1   5       30.08       29.27      2.46 o
   7   1   5      220.51      198.20      3.68 o
   8   1   5        1.53       -0.70      0.87 o
   9   1   5       52.85       42.28      2.56 o
  10   1   5       53.37       40.35      2.96 o
  11   1   5       40.32       33.29      2.88 o
  12   1   5        0.88        1.59      2.48 o
  13   1   5        0.04        1.11      2.34 o
  14   1   5        2.32        4.94      4.06 o
  15   1   5       39.44       40.13      6.20 o
  16   1   5       17.23       20.45      6.36 o
  17   1   5        0.15        1.60      3.35 o
  18   1   5        0.49        1.45      2.32 o
 -20   2   5       28.47       41.12     16.26 o
 -19   2   5        8.15       14.55     16.40 o
 -18   2   5        0.27        7.56      8.36 o
 -17   2   5       11.66       12.34      6.66 o
 -16   2   5        1.29        1.89      2.06 o
 -15   2   5        0.02        1.08      4.09 o
 -14   2   5       37.08       36.59      4.14 o
 -13   2   5       88.51       71.40      5.14 o
 -12   2   5       30.16       25.92      4.75 o
 -11   2   5       34.96       30.09      3.31 o
 -10   2   5       20.13       21.35      4.17 o
  -9   2   5      212.32      216.20      5.66 o
  -8   2   5       85.94       76.84      3.79 o
  -7   2   5      276.57      300.99      4.28 o
  -6   2   5       44.36       37.70      1.46 o
  -5   2   5      346.00      389.41      3.62 o
  -4   2   5      663.88      708.99      4.66 o
  -3   2   5      370.90      385.93     10.99 o
  -2   2   5       32.85       30.53      4.07 o
  -1   2   5      347.43      395.04      7.95 o
   0   2   5     3641.20     3872.71     58.71 o
   1   2   5        8.07        8.15      2.27 o
   2   2   5       94.48      119.82      2.87 o
   3   2   5        4.83        5.39      1.32 o
   4   2   5      368.01      401.16      3.72 o
   5   2   5       39.36       34.52      1.85 o
   6   2   5       17.12       17.27      1.87 o
   7   2   5      247.18      246.32      6.26 o
   8   2   5       48.91       49.29      2.71 o
   9   2   5      551.61      576.74      7.07 o
  10   2   5       55.63       45.63      3.85 o
  11   2   5       36.14       25.13      4.45 o
  12   2   5        7.58        6.48      3.92 o
  13   2   5       20.75       21.96      5.22 o
  14   2   5        0.11       -0.33      1.30 o
  15   2   5        1.31        6.05      5.37 o
  16   2   5       30.47       35.66      7.26 o
  17   2   5       20.59       29.75      9.54 o
  18   2   5       41.45       54.24     23.13 o
 -19   3   5        0.17        3.91     13.36 o
 -18   3   5        0.46        5.64      8.40 o
 -17   3   5        1.27        6.40      6.72 o
 -16   3   5       10.47       19.25      7.85 o
 -15   3   5        7.24       13.48      7.20 o
 -14   3   5        6.26       10.69      6.82 o
 -13   3   5      116.99      121.47      6.61 o
 -12   3   5       19.89       22.94      7.24 o
 -11   3   5       67.30       58.88      6.41 o
 -10   3   5        9.47        8.25      6.65 o
  -9   3   5      240.52      244.20      8.61 o
  -8   3   5       53.43       57.55      6.22 o
  -7   3   5        0.63       -0.33      2.27 o
  -6   3   5      431.89      472.19      6.79 o
  -5   3   5      508.54      440.29     28.24 o
  -4   3   5        0.18        0.04      0.34 o
  -3   3   5       29.78       21.65      2.86 o
  -2   3   5      258.32      196.95      6.72 o
  -1   3   5      161.80      173.92      7.43 o
   0   3   5      166.05      177.61      3.52 o
   1   3   5      691.08      743.95      6.89 o
   2   3   5      528.84      624.26      6.89 o
   3   3   5        0.02        0.99      1.29 o
   4   3   5      150.87      154.04      2.94 o
   5   3   5      437.46      421.93      3.96 o
   6   3   5      275.61      266.11      7.18 o
   7   3   5      334.89      345.22      5.36 o
   8   3   5       42.96       25.27      4.41 o
   9   3   5      141.06      125.28      6.90 o
  10   3   5        8.55        5.92      5.91 o
  11   3   5       52.48       57.58      5.52 o
  12   3   5        1.64        5.51      4.33 o
  13   3   5       45.64       43.63      6.95 o
  14   3   5        8.39        9.80      6.05 o
  15   3   5       21.48       17.89      8.98 o
  16   3   5        4.97        6.99      8.52 o
  17   3   5       21.64       28.41     15.69 o
 -19   4   5        3.19        7.19     14.09 o
 -18   4   5        9.64       20.59     16.28 o
 -17   4   5       11.33       14.54     10.22 o
 -16   4   5        8.82       17.13     11.32 o
 -15   4   5        1.17        6.27      6.53 o
 -14   4   5       13.77       13.58      7.65 o
 -13   4   5        0.23        0.65      8.33 o
 -12   4   5       35.83       46.97      7.30 o
 -11   4   5        2.10       -0.30      2.16 o
 -10   4   5       15.18       14.04      7.46 o
  -9   4   5        3.92        6.91      4.19 o
  -8   4   5       10.46       11.74      5.91 o
  -7   4   5      145.88      137.04      7.46 o
  -6   4   5     2002.38     2081.98     19.69 o
  -5   4   5      938.07      938.87     13.70 o
  -4   4   5        5.16        0.17      1.97 o
  -3   4   5       20.46       18.23      3.79 o
  -2   4   5      102.85      105.01      3.25 o
  -1   4   5        1.28        0.78      2.36 o
   0   4   5       41.88       40.87      5.00 o
   1   4   5       19.48       27.80      5.76 o
   2   4   5       88.98       85.11      6.04 o
   3   4   5       13.68       12.94      3.12 o
   4   4   5      247.02      256.17      4.87 o
   5   4   5       37.49       37.44      4.33 o
   6   4   5      192.02      180.56      4.75 o
   7   4   5       43.60       38.76      4.29 o
   8   4   5      440.99      455.15      8.88 o
   9   4   5        3.17        2.48      2.26 o
  10   4   5       87.84       88.53      6.51 o
  11   4   5       20.70       16.37      6.63 o
  12   4   5        7.11       10.64      7.34 o
  13   4   5       28.97       32.02      8.97 o
  14   4   5       50.04       56.22      9.56 o
  15   4   5        0.15       -0.44      5.16 o
  16   4   5        3.68       11.46     22.19 o
 -16   5   5       28.47       42.22     18.76 o
 -15   5   5       27.14       24.97      9.37 o
 -14   5   5        0.54       -2.19     27.86 o
 -13   5   5       12.60       17.23      9.67 o
 -12   5   5       74.03       66.35     10.36 o
 -11   5   5        2.37        1.67      4.30 o
 -10   5   5       46.41       37.71      9.73 o
  -9   5   5        9.84       11.20      6.59 o
  -8   5   5        0.70        4.98      4.70 o
  -7   5   5        3.74        7.51      5.29 o
  -6   5   5       23.96       18.02      6.42 o
  -5   5   5        7.20        6.24      6.24 o
  -4   5   5       48.07       45.56      5.13 o
  -3   5   5       81.99       77.39      6.21 o
  -2   5   5        4.17        0.08      2.98 o
  -1   5   5      139.83      125.18      6.59 o
   0   5   5       10.99        8.46      4.62 o
   1   5   5      103.79      108.76      7.29 o
   2   5   5      135.22      130.96     10.33 o
   3   5   5       16.70       25.18      7.24 o
   4   5   5        0.26        4.94      6.49 o
   5   5   5       77.74       71.62     11.47 o
   6   5   5       52.64       51.85     12.27 o
   7   5   5       31.05       30.94     10.30 o
   8   5   5        2.18        3.50      6.93 o
   9   5   5        1.91        6.34      7.20 o
  10   5   5        0.10        2.80      6.08 o
  11   5   5       28.34       22.78     10.17 o
  12   5   5        0.83        2.39     10.98 o
  13   5   5        4.09        3.58      9.55 o
  14   5   5       14.17        6.43    172.05 o
 -13   6   5       16.82       12.40     17.04 o
 -12   6   5      284.77      317.98     13.77 o
 -11   6   5       88.68       73.45     11.91 o
 -10   6   5        0.05        3.23      7.38 o
  -9   6   5       13.80       15.44     11.28 o
  -8   6   5        3.92        5.66      7.68 o
  -7   6   5        0.41        0.74      2.57 o
  -6   6   5       95.17      107.53      9.10 o
  -5   6   5        8.88       11.12      6.33 o
  -4   6   5        1.73        6.19      6.88 o
  -3   6   5        0.32        0.96      4.50 o
  -2   6   5        0.92        5.88      8.50 o
  -1   6   5        3.91        5.37      4.04 o
   0   6   5       33.27       38.53      6.90 o
   1   6   5        2.65        4.30      5.22 o
   2   6   5       10.75       15.82     10.31 o
   3   6   5        1.60        0.30      2.32 o
   4   6   5       30.73       38.76     13.62 o
   5   6   5       10.33        9.68     11.04 o
   6   6   5       35.09       25.10     13.18 o
   7   6   5        2.94        6.54      6.30 o
   8   6   5       93.90      122.08     14.28 o
   9   6   5        3.01       15.82     11.50 o
  10   6   5       32.09       39.79     15.68 o
  11   6   5       27.79       36.34     16.54 o
 -10   7   5        0.40        0.18      2.02 o
  -9   7   5        9.49        8.16     18.91 o
  -8   7   5        2.63        5.85     10.19 o
  -7   7   5       30.07       35.82     11.54 o
  -6   7   5        4.45        5.02      8.16 o
  -5   7   5       16.93       13.31     10.91 o
  -4   7   5       17.85       23.63     11.06 o
  -3   7   5       39.83       46.16     11.29 o
  -2   7   5        1.00       -0.21      1.16 o
  -1   7   5        9.44       11.98     15.35 o
   0   7   5        0.94        4.30     12.08 o
   1   7   5       48.22       54.65     14.19 o
   2   7   5        0.54        1.13     11.60 o
   3   7   5       10.85       10.42     12.14 o
   4   7   5        1.49        6.81     23.52 o
   5   7   5       25.26       31.12     16.27 o
   6   7   5        0.00        3.39     13.85 o
   7   7   5       23.51       41.48     19.71 o
 -21   0   6       14.61       23.47     17.52 o
 -20   0   6       81.38       74.91     14.30 o
 -19   0   6        0.07        5.20     18.96 o
 -18   0   6      117.69      111.64     13.42 o
 -17   0   6        1.08       10.00     10.54 o
 -16   0   6      214.75      212.17     12.10 o
 -15   0   6      693.61      721.21     19.50 o
 -14   0   6       46.99       38.42      8.39 o
 -13   0   6       43.24       41.95      4.57 o
 -12   0   6      139.51      137.80      5.59 o
 -11   0   6       86.96       85.22      4.51 o
 -10   0   6       41.36       42.80      3.39 o
  -9   0   6      555.53      522.66      7.26 o
  -8   0   6     2062.41     2073.35     11.08 o
  -7   0   6        3.75        1.93      2.07 o
  -6   0   6      216.61      212.88      5.63 o
  -5   0   6     1113.61     1106.57     10.07 o
  -4   0   6     1610.84     1586.55     15.58 o
  -3   0   6     1241.51     1230.64     12.69 o
  -2   0   6     3667.57     3519.13     18.70 o
  -1   0   6     1161.52     1242.17     22.39 o
   0   0   6      514.51      510.99      4.99 o
   1   0   6       28.97       32.04      2.15 o
   2   0   6     6924.57     7225.82     31.14 o
   3   0   6     9107.01     9761.07     28.70 o
   4   0   6     1118.40     1280.56     12.43 o
   5   0   6        0.11        0.60      1.16 o
   6   0   6      152.96      148.08      7.12 o
   7   0   6       83.43       93.59      4.44 o
   8   0   6      490.23      502.99      9.65 o
   9   0   6        7.15        6.88      3.52 o
  10   0   6        8.92        9.22      3.93 o
  11   0   6      566.95      532.63     12.92 o
  12   0   6      182.97      176.89      6.59 o
  13   0   6        8.95       12.12      6.49 o
  14   0   6       46.40       44.15      7.40 o
  15   0   6       16.65       18.49      8.06 o
  16   0   6       77.90       86.67      8.32 o
  17   0   6        3.22        1.00      2.73 o
  18   0   6        5.44        1.31      8.07 o
 -21   1   6       29.42       28.96     15.20 o
 -20   1   6        1.58       -0.01      8.31 o
 -19   1   6        5.67        7.98     12.07 o
 -18   1   6        4.29        9.94      7.99 o
 -17   1   6        3.78        3.74      7.66 o
 -16   1   6      401.95      408.93     14.25 o
 -15   1   6      957.63      984.78     16.37 o
 -14   1   6        0.45        2.90      2.12 o
 -13   1   6      159.24      160.77      5.55 o
 -12   1   6       34.13       34.25      3.91 o
 -11   1   6       58.69       54.24      2.83 o
 -10   1   6        6.68        4.40      2.37 o
  -9   1   6     1199.60     1207.61     10.74 o
  -8   1   6      152.79      164.85      2.30 o
  -7   1   6      106.67       85.76      2.78 o
  -6   1   6      251.42      281.96      3.80 o
  -5   1   6      342.39      345.58      5.21 o
  -4   1   6     1019.17     1006.37      6.72 o
  -3   1   6     1231.90     1180.85     12.50 o
  -2   1   6     1082.52     1065.33      9.67 o
  -1   1   6     1098.96     1167.69      8.65 o
   0   1   6     1031.59     1059.91      9.00 o
   1   1   6     1900.85     1884.30     11.14 o
   2   1   6       12.04       14.58      1.77 o
   3   1   6     1522.83     1482.13      7.81 o
   4   1   6     1181.17     1221.41      9.27 o
   5   1   6      890.85      854.61      6.73 o
   6   1   6        4.00        2.30      1.36 o
   7   1   6     1199.90     1152.15      8.70 o
   8   1   6      403.85      393.78      5.26 o
   9   1   6       10.95       10.10      2.73 o
  10   1   6        0.00        1.91      2.24 o
  11   1   6      318.67      302.47      5.45 o
  12   1   6        6.77        1.51      2.41 o
  13   1   6      126.11      125.32      5.46 o
  14   1   6       12.88        9.77      5.48 o
  15   1   6       38.53       34.51      6.83 o
  16   1   6        5.37        4.40      2.45 o
  17   1   6       51.99       52.18      8.35 o
  18   1   6       32.19       52.70     14.21 o
 -21   2   6        1.96        0.33      1.79 o
 -20   2   6        3.48       10.60     14.36 o
 -19   2   6        1.40       -3.73      9.66 o
 -18   2   6       39.06       34.31      9.96 o
 -17   2   6       19.92       15.83      7.38 o
 -16   2   6        0.56        4.04      5.13 o
 -15   2   6      103.46       96.28      5.86 o
 -14   2   6       22.10       24.59      4.94 o
 -13   2   6       16.60       17.16      4.80 o
 -12   2   6      504.82      529.91      9.90 o
 -11   2   6      157.82      159.99      5.91 o
 -10   2   6      325.11      332.96      7.21 o
  -9   2   6       66.29       74.29      4.56 o
  -8   2   6     1075.70     1012.94      9.94 o
  -7   2   6      155.26      161.40      3.60 o
  -6   2   6     1191.42     1189.07      9.44 o
  -5   2   6      809.54      782.03     10.93 o
  -4   2   6       64.20       58.57      5.70 o
  -3   2   6        0.12       -0.39      2.27 o
  -2   2   6     5797.62     5832.44     26.03 o
  -1   2   6      410.25      486.15      8.99 o
   0   2   6        5.25       14.04      2.19 o
   1   2   6       99.44       82.71      3.73 o
   2   2   6     1067.86     1098.94      9.42 o
   3   2   6       60.62       58.99      2.60 o
   4   2   6      402.85      399.65      3.07 o
   5   2   6      476.79      455.90      3.59 o
   6   2   6      492.52      501.99      5.70 o
   7   2   6      143.56      139.64      4.62 o
   8   2   6     2940.20     3002.55     21.52 o
   9   2   6      330.85      334.04      6.73 o
  10   2   6        2.68        5.42      3.74 o
  11   2   6        5.87        6.66      2.92 o
  12   2   6      221.06      224.53      5.81 o
  13   2   6        5.51        4.48      4.89 o
  14   2   6       37.94       43.73      6.14 o
  15   2   6        0.00        0.90      3.71 o
  16   2   6       34.84       50.03      9.02 o
  17   2   6       15.71       20.89      9.80 o
 -20   3   6        4.62        1.31     10.83 o
 -19   3   6       17.90       17.23     16.36 o
 -18   3   6        0.86        8.98      8.26 o
 -17   3   6        0.55        5.37      7.42 o
 -16   3   6        3.29        7.79      5.89 o
 -15   3   6       33.02       25.43      8.91 o
 -14   3   6        5.32        8.59      7.62 o
 -13   3   6      112.89      117.26      6.45 o
 -12   3   6      160.09      138.88     19.27 o
 -11   3   6       20.40       21.85      6.09 o
 -10   3   6      460.85      470.88     10.74 o
  -9   3   6      129.28      115.50      7.04 o
  -8   3   6      112.28       88.99      6.24 o
  -7   3   6     1208.67     1226.96      7.38 o
  -6   3   6        8.85        5.80      1.70 o
  -5   3   6      561.03      546.10      5.33 o
  -4   3   6      155.96      125.77     11.77 o
  -3   3   6      307.22      269.76     25.33 o
  -2   3   6      140.32      105.81      5.65 o
  -1   3   6      152.61       93.83      5.88 o
   0   3   6       41.01       41.47      2.76 o
   1   3   6     1178.50     1268.09      9.36 o
   2   3   6       62.48       55.17      3.35 o
   3   3   6       80.66       81.06      2.96 o
   4   3   6        5.80        6.77      2.67 o
   5   3   6      148.33      141.44      3.53 o
   6   3   6      554.73      536.94      6.28 o
   7   3   6      284.01      293.77      5.53 o
   8   3   6      340.19      335.43      6.66 o
   9   3   6        6.18        5.60      3.27 o
  10   3   6        0.11        1.26      1.78 o
  11   3   6      110.29       97.25      5.72 o
  12   3   6        0.57        2.04      3.96 o
  13   3   6      230.82      266.43      7.83 o
  14   3   6        0.30        0.32      3.06 o
  15   3   6        1.33        4.68      7.85 o
  16   3   6       44.28       47.89      9.88 o
  17   3   6        4.59        8.99     16.59 o
 -19   4   6       15.00       24.34     16.76 o
 -18   4   6       74.01       86.31     13.36 o
 -17   4   6       28.05       28.86      9.25 o
 -16   4   6       29.53       36.23      9.72 o
 -15   4   6       28.73       30.30      9.94 o
 -14   4   6       13.17       18.44      9.06 o
 -13   4   6        0.50        7.90      7.79 o
 -12   4   6      126.49      129.68      8.71 o
 -11   4   6       24.38       21.69      8.49 o
 -10   4   6       12.19       16.85      5.96 o
  -9   4   6        8.49        6.01      4.63 o
  -8   4   6      304.97      305.04     17.48 o
  -7   4   6      667.48      672.18     20.93 o
  -6   4   6        8.78        6.14      5.26 o
  -5   4   6       48.43       39.18      4.79 o
  -4   4   6       15.78       11.11      3.66 o
  -3   4   6       83.75       74.97      7.16 o
  -2   4   6      492.45      541.17     10.32 o
  -1   4   6       90.98       87.64      5.36 o
   0   4   6        0.14        0.32      0.60 o
   1   4   6        3.25       10.00      6.40 o
   2   4   6      176.26      173.19      7.46 o
   3   4   6        0.52        0.84      2.86 o
   4   4   6      186.88      195.11      5.70 o
   5   4   6       46.01       43.38      3.71 o
   6   4   6       17.02       10.32      3.58 o
   7   4   6        2.50       -0.25      1.98 o
   8   4   6      197.50      201.00      5.70 o
   9   4   6       65.64       71.57      5.45 o
  10   4   6        4.67        6.61      6.61 o
  11   4   6       46.36       50.40      7.70 o
  12   4   6        1.08        3.10      5.05 o
  13   4   6        1.20        0.89      4.77 o
  14   4   6       18.23       20.59      9.92 o
  15   4   6        4.48       -0.50      4.67 o
 -16   5   6        0.06        4.87      6.78 o
 -15   5   6        5.82        6.56     12.96 o
 -14   5   6        0.76        1.35     14.51 o
 -13   5   6       80.81       97.63     12.14 o
 -12   5   6       42.51       49.59     10.99 o
 -11   5   6        0.21       -1.17      7.83 o
 -10   5   6        0.40        7.24      6.95 o
  -9   5   6       25.69       32.01      8.71 o
  -8   5   6       17.00       18.66      6.78 o
  -7   5   6        0.41        5.91      7.82 o
  -6   5   6      127.57      114.75     10.59 o
  -5   5   6      209.20      195.65      8.82 o
  -4   5   6        3.50        2.28      4.37 o
  -3   5   6       50.95       51.65      7.95 o
  -2   5   6        0.04        0.29      2.15 o
  -1   5   6       61.39       59.09      6.79 o
   0   5   6      167.63      132.30     12.79 o
   1   5   6        0.33        8.12      5.72 o
   2   5   6        6.99       11.98      6.03 o
   3   5   6       41.61       46.40      7.35 o
   4   5   6       13.01       25.46      6.58 o
   5   5   6       68.95       79.72      9.76 o
   6   5   6       40.94       30.87      6.96 o
   7   5   6       16.02       23.29      8.66 o
   8   5   6        3.16        2.86      8.68 o
   9   5   6       19.11       20.88     14.47 o
  10   5   6        0.18       10.17      8.03 o
  11   5   6        3.00        3.53      9.57 o
  12   5   6       21.86       26.78     15.69 o
  13   5   6       21.45       15.20     14.51 o
 -14   6   6        0.00        1.79     34.67 o
 -13   6   6       13.19       20.30     12.77 o
 -12   6   6        1.46        9.28      9.03 o
 -11   6   6        1.94        5.01      7.57 o
 -10   6   6        5.42        5.14     11.60 o
  -9   6   6        0.05        7.70      7.94 o
  -8   6   6       11.89       18.10      9.60 o
  -7   6   6        5.59        9.26      8.11 o
  -6   6   6        4.19        1.35      2.24 o
  -5   6   6       18.79       15.48      6.57 o
  -4   6   6       67.50       83.51      8.15 o
  -3   6   6        3.01        0.39      1.19 o
  -2   6   6       19.69       15.53      9.45 o
  -1   6   6       29.38       33.00      7.04 o
   0   6   6      160.19      204.19      9.65 o
   1   6   6       13.84       12.77      7.98 o
   2   6   6       40.81       46.56      9.46 o
   3   6   6        2.39        2.93      6.19 o
   4   6   6        3.94       15.93     10.66 o
   5   6   6        0.22       12.15     12.81 o
   6   6   6       39.52       50.15     10.29 o
   7   6   6       28.03       40.67     14.07 o
   8   6   6        0.04        3.90      8.85 o
   9   6   6        4.28       13.76     17.87 o
  10   6   6        9.78       15.44     15.68 o
 -11   7   6        4.66       -2.92     30.88 o
 -10   7   6        1.44       10.76     17.92 o
  -9   7   6        0.00        8.81     11.58 o
  -8   7   6        4.56       16.88     10.58 o
  -7   7   6        8.13       13.72     10.63 o
  -6   7   6        2.64        8.29      8.88 o
  -5   7   6        6.11        9.17      8.83 o
  -4   7   6       39.27       54.34     12.32 o
  -3   7   6        0.16       -3.14      5.96 o
  -2   7   6       12.11       13.94     12.06 o
  -1   7   6       17.05       10.47     18.02 o
   0   7   6       27.31       15.20     22.41 o
   1   7   6        1.84        4.57      7.23 o
   2   7   6        0.68       -0.28      1.09 o
   3   7   6       21.28       18.78     15.02 o
   4   7   6        0.13        0.35      1.77 o
   5   7   6        7.36       16.56     13.75 o
   6   7   6        4.20        1.62      6.77 o
   7   7   6        1.57        9.67     17.94 o
 -21   1   7        1.59        9.48     13.53 o
 -20   1   7        1.49        1.03      3.47 o
 -19   1   7        0.86       15.44      9.20 o
 -18   1   7        6.64        4.13      7.23 o
 -17   1   7       35.94       24.25      7.40 o
 -16   1   7       38.51       44.20      6.49 o
 -15   1   7        0.27        6.20      3.75 o
 -14   1   7       92.59       87.46      5.16 o
 -13   1   7        0.88        3.95      2.29 o
 -12   1   7        0.79        3.74      2.84 o
 -11   1   7       64.08       65.24      4.15 o
 -10   1   7       50.20       51.62      2.02 o
  -9   1   7      114.65      137.77      2.50 o
  -8   1   7      156.28      166.05      3.57 o
  -7   1   7        0.01        0.32      0.70 o
  -6   1   7       20.24       18.21      2.25 o
  -5   1   7      676.69      647.93      8.36 o
  -4   1   7       47.82       60.73      2.78 o
  -3   1   7     4449.18     4710.39     30.72 o
  -2   1   7       87.97      113.06      2.47 o
  -1   1   7       52.40       47.47      2.08 o
   0   1   7       17.38       18.26      1.27 o
   1   1   7      156.04      156.72      2.50 o
   2   1   7       18.54       20.74      1.79 o
   3   1   7      570.55      641.52      5.16 o
   4   1   7        1.21        1.69      1.39 o
   5   1   7      254.22      268.73      4.93 o
   6   1   7       35.29       29.78      3.25 o
   7   1   7        2.89        1.23      3.11 o
   8   1   7      212.75      214.67      8.24 o
   9   1   7       55.27       56.33      3.53 o
  10   1   7       54.13       43.46      3.92 o
  11   1   7        0.69        3.36      2.59 o
  12   1   7       10.87        7.66      4.14 o
  13   1   7        0.23        6.29      4.91 o
  14   1   7        0.15        1.98      3.28 o
  15   1   7       17.63       18.11      7.05 o
  16   1   7       22.73       26.45      7.90 o
  17   1   7       46.82       54.22      9.73 o
 -21   2   7        0.41        4.46     17.32 o
 -19   2   7        0.38        2.25      8.38 o
 -18   2   7       26.71       27.66      9.60 o
 -17   2   7       22.42       24.07      8.17 o
 -16   2   7       79.74       69.95      6.28 o
 -15   2   7       32.50       33.61      4.83 o
 -14   2   7       51.44       41.37      5.52 o
 -13   2   7      183.27      167.04      7.27 o
 -12   2   7        3.81        5.54      2.64 o
 -11   2   7       32.16       21.47      4.52 o
 -10   2   7       18.34       22.84      3.64 o
  -9   2   7      157.63      159.61      4.03 o
  -8   2   7        9.86       11.35      1.62 o
  -7   2   7      186.74      174.38      4.28 o
  -6   2   7       79.39       77.67      2.99 o
  -5   2   7      116.01      136.00      7.23 o
  -4   2   7     3860.80     3722.66     30.25 o
  -3   2   7      186.75      178.86      4.35 o
  -2   2   7     1173.11     1264.51     22.62 o
  -1   2   7       89.58       94.41      5.29 o
   0   2   7      178.06      164.30      3.86 o
   1   2   7      144.07      140.21      3.95 o
   2   2   7       77.46       76.24      2.66 o
   3   2   7       26.98       31.25      2.52 o
   4   2   7      374.26      367.03      4.88 o
   5   2   7      386.35      369.32      5.16 o
   6   2   7        1.06        2.68      1.87 o
   7   2   7       62.05       61.35      5.91 o
   8   2   7      468.53      459.95      7.46 o
   9   2   7      345.78      335.73      6.97 o
  10   2   7       75.13       59.90      4.62 o
  11   2   7       51.14       56.37      5.42 o
  12   2   7       15.95       17.56      5.73 o
  13   2   7        2.65        3.53      6.45 o
  14   2   7       46.47       49.40      7.13 o
  15   2   7        6.68        8.20      6.17 o
  16   2   7       68.84       82.84      9.53 o
  17   2   7        0.11       16.16     18.45 o
 -20   3   7        4.07        7.40     21.58 o
 -19   3   7       22.52       32.52     19.64 o
 -18   3   7       36.14       38.95      9.86 o
 -17   3   7        1.17        5.43      6.21 o
 -16   3   7        3.04        7.74      7.66 o
 -15   3   7        9.81       21.10      8.62 o
 -14   3   7       25.81       30.82      6.03 o
 -13   3   7       17.58        9.17      6.65 o
 -12   3   7      109.74      107.58      7.61 o
 -11   3   7      330.79      360.10     17.48 o
 -10   3   7        0.19       -0.10      0.12 o
  -9   3   7        7.34        2.00      7.15 o
  -8   3   7      176.49      183.18      4.81 o
  -7   3   7      133.59      128.32      5.38 o
  -6   3   7      196.99      183.54      3.39 o
  -5   3   7       27.94       23.12      2.41 o
  -4   3   7      137.46       99.74     17.01 o
  -3   3   7      115.11       85.05     10.57 o
  -2   3   7      341.73      252.57      7.66 o
  -1   3   7      106.62       84.20      6.04 o
   0   3   7       90.33       96.90      3.86 o
   1   3   7       28.64       28.39      3.15 o
   2   3   7      106.98       99.37      4.29 o
   3   3   7        3.97        4.65      1.79 o
   4   3   7      688.92      709.74     10.25 o
   5   3   7     1517.68     1525.62     16.86 o
   6   3   7       29.18       19.06      3.81 o
   7   3   7      189.69      202.34      5.64 o
   8   3   7       24.26       24.10      3.21 o
   9   3   7       75.70       74.29      5.13 o
  10   3   7        0.51        0.85      1.52 o
  11   3   7       11.41       11.75      5.71 o
  12   3   7        3.19        5.48      5.53 o
  13   3   7        6.68        7.29      5.58 o
  14   3   7       38.03       34.31      8.69 o
  15   3   7        8.35       11.34      7.47 o
  16   3   7        6.60        4.25     11.29 o
 -19   4   7       59.71       82.55     14.17 o
 -18   4   7       35.53       46.75     12.53 o
 -17   4   7        0.09        5.65     10.57 o
 -16   4   7       11.25       31.80     10.47 o
 -15   4   7       11.37       19.70      7.53 o
 -14   4   7        0.03        1.39      3.70 o
 -13   4   7        6.45       14.01      8.58 o
 -12   4   7       54.68       63.29      8.42 o
 -11   4   7       73.85       62.75      8.03 o
 -10   4   7       17.64       20.61      6.82 o
  -9   4   7        0.11        7.02      5.48 o
  -8   4   7      158.80      144.15      7.95 o
  -7   4   7      103.20      107.69      6.69 o
  -6   4   7        0.12       -1.36      2.10 o
  -5   4   7      185.13      187.30      6.83 o
  -4   4   7       26.65       28.02      3.57 o
  -3   4   7        6.02        8.72      3.36 o
  -2   4   7      221.96      226.05      9.11 o
  -1   4   7      287.29      286.56      7.71 o
   0   4   7        4.92        5.92      4.16 o
   1   4   7      204.58      219.67      7.81 o
   2   4   7       41.61       42.77      6.07 o
   3   4   7      153.94      171.86      6.30 o
   4   4   7      336.86      336.89      8.90 o
   5   4   7        0.57        6.39      3.49 o
   6   4   7        3.96        0.61      2.33 o
   7   4   7        2.38        1.02      2.76 o
   8   4   7        2.61        6.77      5.01 o
   9   4   7       49.52       46.21      6.26 o
  10   4   7       18.95       18.09      6.87 o
  11   4   7        2.99        2.67      4.67 o
  12   4   7       25.57       31.16      7.77 o
  13   4   7        0.31        0.62      2.38 o
  14   4   7        1.54        0.37      6.37 o
  15   4   7        9.65       20.85     18.09 o
 -17   5   7        7.40       15.42     17.75 o
 -16   5   7        1.23        4.40      6.82 o
 -15   5   7       12.21       17.58     14.60 o
 -14   5   7        0.03        6.12     10.03 o
 -13   5   7        4.15       11.01      9.61 o
 -12   5   7       12.74       10.24      9.70 o
 -11   5   7        8.40       20.59      9.70 o
 -10   5   7        0.11        0.84      2.39 o
  -9   5   7        6.11        6.20      4.97 o
  -8   5   7      115.82      116.04     15.20 o
  -7   5   7       78.24       75.24      6.97 o
  -6   5   7        5.42        5.83      5.97 o
  -5   5   7        7.23       17.55      7.19 o
  -4   5   7       19.74       17.49      6.48 o
  -3   5   7       28.45       21.22      5.26 o
  -2   5   7      178.35      146.34     22.14 o
  -1   5   7      190.06      169.47     17.45 o
   0   5   7       81.72       51.62      6.89 o
   1   5   7       18.12        7.70      6.06 o
   2   5   7       14.41       14.27      7.07 o
   3   5   7        5.19        5.91      6.38 o
   4   5   7       63.93       72.74      6.10 o
   5   5   7        6.93        3.40      3.34 o
   6   5   7        2.85        8.96      8.01 o
   7   5   7       29.01       32.31     12.61 o
   8   5   7       76.17       95.43     13.10 o
   9   5   7        1.01       11.71     15.05 o
  10   5   7        0.74       -2.04     15.53 o
  11   5   7        0.76       -0.81      2.67 o
  12   5   7       60.54       65.25     18.28 o
 -15   6   7        0.99        5.67     16.11 o
 -14   6   7        0.33        8.00    167.09 o
 -13   6   7        3.05       12.40      9.74 o
 -12   6   7       52.48       67.94     13.12 o
 -11   6   7        2.22        0.71     12.49 o
 -10   6   7        6.32       19.60     16.05 o
  -9   6   7        0.39        6.99     10.92 o
  -8   6   7        5.08       12.36     10.14 o
  -7   6   7        6.16        2.16      5.03 o
  -6   6   7        8.77        5.11      5.04 o
  -5   6   7      115.30      145.76      8.05 o
  -4   6   7        0.96        5.90      7.43 o
  -3   6   7       48.99       43.91      7.81 o
  -2   6   7      111.07      121.59     10.69 o
  -1   6   7       50.72       40.12      9.12 o
   0   6   7       28.97       21.86      9.67 o
   1   6   7       59.29       49.02      9.55 o
   2   6   7        2.54        1.38      7.00 o
   3   6   7       37.51       37.69     10.44 o
   4   6   7       26.33       40.20     14.46 o
   5   6   7        9.94       19.22     10.03 o
   6   6   7       48.52       48.39     14.07 o
   7   6   7        1.64        4.39     24.65 o
   8   6   7       26.99       30.02     15.34 o
   9   6   7       24.99       38.33     19.92 o
  10   6   7        0.58        3.23     13.18 o
 -10   7   7        4.28        8.72     20.33 o
  -9   7   7        1.35        6.35     17.56 o
  -8   7   7       10.96       13.11     13.61 o
  -7   7   7        0.32       -0.60      4.99 o
  -6   7   7        6.47       18.87     10.17 o
  -5   7   7       75.96       90.37     13.27 o
  -4   7   7        1.66        3.11     14.85 o
  -3   7   7        5.03        3.33     12.74 o
  -2   7   7      127.82      130.13     18.28 o
  -1   7   7      133.94      156.27     13.46 o
   0   7   7        7.78        8.49     10.36 o
   1   7   7        8.80       14.84     12.25 o
   2   7   7       42.72       42.35     15.41 o
   3   7   7        9.83       19.17     18.58 o
   4   7   7        7.54        8.90     11.82 o
   5   7   7       13.46       19.63     18.81 o
   6   7   7        0.18        1.59      6.75 o
   7   7   7        0.12       17.78     17.08 o
 -21   0   8        9.90       12.97     15.18 o
 -20   0   8       21.11       32.36     16.49 o
 -19   0   8        4.31       18.91     13.93 o
 -18   0   8       26.21       21.35     11.62 o
 -17   0   8       10.98        8.06      8.34 o
 -16   0   8      108.86       82.29     10.40 o
 -15   0   8        5.69       -0.98      1.92 o
 -14   0   8      203.41      196.87     11.51 o
 -13   0   8      196.13      187.48     11.17 o
 -12   0   8        2.70        7.14      2.70 o
 -11   0   8     1584.82     1657.12     11.79 o
 -10   0   8     1560.11     1588.74     10.90 o
  -9   0   8       76.19      102.16      3.81 o
  -8   0   8     1048.35     1081.82     13.28 o
  -7   0   8      402.54      389.60      6.90 o
  -6   0   8      156.34      151.46      5.23 o
  -5   0   8     2936.28     2771.23     22.53 o
  -4   0   8     1403.89     1257.84     14.76 o
  -3   0   8       28.32       33.42      4.68 o
  -2   0   8      381.85      376.07      5.72 o
  -1   0   8      103.89      129.01      3.92 o
   0   0   8       54.82       47.46      2.68 o
   1   0   8      982.89     1015.88      6.49 o
   2   0   8       27.40       28.98      3.35 o
   3   0   8        7.69        4.90      1.78 o
   4   0   8       26.04       21.06      3.96 o
   5   0   8      622.88      598.45     10.04 o
   6   0   8      510.35      549.73     10.21 o
   7   0   8      283.61      268.32      8.02 o
   8   0   8        1.49        1.84      2.79 o
   9   0   8      934.43      863.95     14.21 o
  10   0   8       22.93       18.04      5.08 o
  11   0   8      173.10      156.57      6.57 o
  12   0   8      182.93      200.04      7.56 o
  13   0   8        6.05        3.14      4.10 o
  14   0   8       29.05       38.12      7.93 o
  15   0   8      210.71      266.74      9.79 o
  16   0   8        7.67        9.51     12.22 o
  17   0   8        7.99        4.42     99.28 o
 -21   1   8        5.39       16.22     15.92 o
 -20   1   8       21.15       18.48     13.29 o
 -19   1   8       20.82       20.02     11.02 o
 -18   1   8       21.01       22.70      7.97 o
 -17   1   8       29.67       28.79      8.15 o
 -16   1   8       41.33       47.80      7.50 o
 -15   1   8       32.20       35.72      6.57 o
 -14   1   8      246.05      258.86      6.59 o
 -13   1   8        0.48        2.37      4.00 o
 -12   1   8       36.79       32.79      4.12 o
 -11   1   8       11.38       16.30      3.19 o
 -10   1   8      269.52      266.48      4.31 o
  -9   1   8        3.50        1.69      1.16 o
  -8   1   8      651.39      654.06      6.01 o
  -7   1   8        9.98       10.54      2.38 o
  -6   1   8      173.23      185.22      5.61 o
  -5   1   8     2825.66     2959.93     12.99 o
  -4   1   8      188.19      171.54      5.82 o
  -3   1   8       82.92       77.34      3.00 o
  -2   1   8      225.00      224.35      3.56 o
  -1   1   8      551.48      596.30      5.43 o
   0   1   8     2040.96     2138.42     20.09 o
   1   1   8      349.29      321.44      3.42 o
   2   1   8     1947.35     1963.20     12.79 o
   3   1   8      277.47      319.63      4.41 o
   4   1   8        2.55        4.59      1.73 o
   5   1   8       65.94       68.80      3.47 o
   6   1   8     1324.53     1289.51     15.88 o
   7   1   8       55.40       44.08      5.36 o
   8   1   8      122.82      121.31      4.21 o
   9   1   8      570.31      516.66     10.74 o
  10   1   8        1.66        3.55      3.93 o
  11   1   8        0.81        5.35      4.47 o
  12   1   8       60.75       65.25      6.06 o
  13   1   8       30.85       32.07      6.81 o
  14   1   8        4.28        6.94      5.95 o
  15   1   8        0.08        2.40      4.63 o
  16   1   8      102.37      122.52      9.32 o
 -21   2   8       17.64       25.16     21.32 o
 -20   2   8        1.53       -1.96     14.24 o
 -19   2   8       37.64       46.70     12.16 o
 -18   2   8        7.37        5.59     12.06 o
 -17   2   8        5.08       13.09      8.22 o
 -16   2   8       14.97       13.27      6.68 o
 -15   2   8      440.11      427.58      9.39 o
 -14   2   8      154.20      127.06      5.96 o
 -13   2   8       40.85       35.05      4.95 o
 -12   2   8       43.55       41.63      4.10 o
 -11   2   8      179.45      173.13      6.48 o
 -10   2   8      177.78      165.90      4.32 o
  -9   2   8      116.64      120.31      3.79 o
  -8   2   8        6.56        3.45      1.77 o
  -7   2   8      128.48      113.31      2.56 o
  -6   2   8     1107.14     1100.69      7.54 o
  -5   2   8     5359.03     5353.37     22.79 o
  -4   2   8     2962.93     2963.19     19.86 o
  -3   2   8      321.53      299.47      5.74 o
  -2   2   8      270.36      276.39      5.73 o
  -1   2   8      644.51      591.15     10.66 o
   0   2   8        0.70        1.38      0.78 o
   1   2   8      717.45      645.69     10.48 o
   2   2   8      597.65      616.00      6.03 o
   3   2   8      759.59      767.77     11.03 o
   4   2   8      689.42      675.42      7.04 o
   5   2   8      375.23      374.91      5.76 o
   6   2   8      256.68      280.56      5.69 o
   7   2   8       26.97       22.31      4.76 o
   8   2   8       87.17       83.27      4.69 o
   9   2   8      137.46      146.42      5.29 o
  10   2   8        1.21       -1.79      4.78 o
  11   2   8      189.30      197.58      6.44 o
  12   2   8       15.32       16.27      5.30 o
  13   2   8       42.20       42.62      7.03 o
  14   2   8       55.06       51.78      8.10 o
  15   2   8       49.01       61.46      8.54 o
  16   2   8       24.47       31.50      9.54 o
 -20   3   8       31.17       40.00     19.41 o
 -19   3   8        6.79        7.37     12.61 o
 -18   3   8        6.96       19.54     14.16 o
 -17   3   8        3.99       10.71      6.20 o
 -16   3   8       10.40       14.98      8.85 o
 -15   3   8        1.20        1.10      7.77 o
 -14   3   8        2.94       14.04      6.32 o
 -13   3   8       16.10       17.55      7.10 o
 -12   3   8       86.55       88.91      7.43 o
 -11   3   8        9.38       11.02      5.71 o
 -10   3   8      154.58      163.34     11.61 o
  -9   3   8        3.17       -0.63      1.71 o
  -8   3   8      550.73      520.66      6.89 o
  -7   3   8      836.99      804.88     10.99 o
  -6   3   8        4.78        1.18      2.11 o
  -5   3   8       20.88       23.79      2.25 o
  -4   3   8      504.90      525.95     22.75 o
  -3   3   8      136.55       95.42     15.85 o
  -2   3   8       53.63       40.72      4.52 o
  -1   3   8        0.17        1.07      2.10 o
   0   3   8      379.80      372.96      7.85 o
   1   3   8      194.96      213.91      5.05 o
   2   3   8      158.81      153.48      5.72 o
   3   3   8      565.60      584.12      7.11 o
   4   3   8      295.15      282.03      5.08 o
   5   3   8      275.32      280.96      6.75 o
   6   3   8      394.92      434.48      8.84 o
   7   3   8       89.33       94.73      5.40 o
   8   3   8      238.28      237.22      7.57 o
   9   3   8       77.35       80.24      6.18 o
  10   3   8      110.97      108.81      6.13 o
  11   3   8       25.95       21.07      6.15 o
  12   3   8       16.28       12.52      6.25 o
  13   3   8       24.34       17.18      9.76 o
  14   3   8       18.81       26.73      8.98 o
  15   3   8        0.50       -0.08      1.92 o
  16   3   8        9.70       10.18     19.55 o
 -19   4   8        0.18       15.19     17.36 o
 -18   4   8       23.99       31.55     10.23 o
 -17   4   8        1.64        3.06     12.84 o
 -16   4   8        8.11       10.19     10.17 o
 -15   4   8       22.69       28.52      8.70 o
 -14   4   8        0.47        1.63      6.18 o
 -13   4   8       19.23       25.62      8.22 o
 -12   4   8        4.04        1.51      9.06 o
 -11   4   8        1.26       10.66      5.49 o
 -10   4   8        7.95        4.59      4.27 o
  -9   4   8       35.82       35.38      6.60 o
  -8   4   8       27.17       21.60      6.35 o
  -7   4   8       65.60       51.08      8.13 o
  -6   4   8      115.13       89.53      5.24 o
  -5   4   8       65.72       73.01      5.42 o
  -4   4   8      186.84      183.54      6.12 o
  -3   4   8      112.86       86.09      5.02 o
  -2   4   8      260.07      259.19      7.56 o
  -1   4   8        0.40        6.46      3.08 o
   0   4   8       50.70       55.13      4.50 o
   1   4   8      301.42      338.49      9.53 o
   2   4   8      152.85      144.90      7.30 o
   3   4   8       25.85       20.63      5.87 o
   4   4   8        4.39        7.19      4.23 o
   5   4   8      307.41      302.51      7.30 o
   6   4   8        1.26        0.87      1.79 o
   7   4   8        2.00       12.67      6.76 o
   8   4   8       12.47       10.30      4.81 o
   9   4   8        3.46        5.90      6.39 o
  10   4   8        7.99       11.64      8.76 o
  11   4   8       12.09       18.95      9.13 o
  12   4   8        0.04        0.90      2.97 o
  13   4   8        0.58        1.43      2.90 o
  14   4   8        6.13       11.55     13.76 o
 -17   5   8        0.83        0.23      8.81 o
 -16   5   8        0.17       -4.02     19.34 o
 -15   5   8        0.11        0.05      5.54 o
 -14   5   8       24.45       27.03     11.66 o
 -13   5   8       76.67       90.09     15.34 o
 -12   5   8        0.01        0.09      3.73 o
 -11   5   8        6.23        4.92      6.09 o
 -10   5   8       10.82        7.81      7.28 o
  -9   5   8       21.43       29.96      8.03 o
  -8   5   8       50.59       45.11      8.21 o
  -7   5   8       77.46       72.14      8.35 o
  -6   5   8        1.79        6.59      5.03 o
  -5   5   8        3.08        3.57      5.99 o
  -4   5   8       66.20       59.67      6.65 o
  -3   5   8        1.26        1.75      5.00 o
  -2   5   8       30.14       18.38      6.17 o
  -1   5   8        0.64        0.69      1.20 o
   0   5   8       78.44       78.56      7.45 o
   1   5   8       13.98       19.30      7.67 o
   2   5   8       32.16       26.46      5.68 o
   3   5   8        7.44       14.50      6.38 o
   4   5   8        6.24        9.67      6.36 o
   5   5   8      134.19      119.69     11.42 o
   6   5   8       63.94       57.73     10.40 o
   7   5   8       22.83       40.41     11.46 o
   8   5   8        6.25        7.03     10.65 o
   9   5   8       21.28       27.96     14.25 o
  10   5   8        1.10        5.39     12.85 o
  12   5   8       17.86       26.87     16.71 o
 -15   6   8        5.70       15.48     22.11 o
 -14   6   8        9.02        3.65     13.78 o
 -13   6   8       58.83       56.40     13.89 o
 -12   6   8        0.02        8.81     12.31 o
 -11   6   8       10.94       18.48     13.41 o
 -10   6   8        0.00        7.43      8.97 o
  -9   6   8        7.45       14.85     11.64 o
  -8   6   8        2.22        9.08     10.35 o
  -7   6   8       59.65       52.63      9.54 o
  -6   6   8       63.83       75.68      8.29 o
  -5   6   8        3.09        7.54      6.00 o
  -4   6   8       34.70       34.52      8.77 o
  -3   6   8       29.03       18.11      8.58 o
  -2   6   8       76.25       92.61     11.15 o
  -1   6   8       15.85       22.12     12.70 o
   0   6   8       19.85       21.95      9.15 o
   1   6   8       19.61       20.36      8.49 o
   2   6   8        0.03        1.84      7.99 o
   3   6   8        9.12       16.98      8.43 o
   4   6   8        0.03       16.38     10.18 o
   5   6   8       32.92       47.64     12.98 o
   6   6   8       52.98       63.32     14.98 o
   7   6   8        0.17        4.00     11.04 o
   8   6   8        8.85        6.54     17.25 o
   9   6   8        3.77       15.65     18.05 o
 -10   7   8        1.01        2.68     10.37 o
  -9   7   8        0.04        7.10     20.30 o
  -8   7   8        2.89        9.51      9.37 o
  -7   7   8        0.43        9.98     10.55 o
  -6   7   8       15.26       24.32     11.41 o
  -5   7   8        0.45        3.33     12.14 o
  -4   7   8        1.05        6.44      9.36 o
  -3   7   8        9.36       14.55     12.87 o
  -2   7   8       40.06       44.54     10.19 o
  -1   7   8       21.86       19.59     12.46 o
   0   7   8        9.88       11.94     12.72 o
   1   7   8       49.17       72.88     20.57 o
   2   7   8        7.26        0.61      1.75 o
   3   7   8       15.46       36.16     17.54 o
   4   7   8        1.92        9.57     15.22 o
   5   7   8        2.20       -1.27     62.16 o
   6   7   8        0.00       13.04     21.65 o
 -21   1   9        8.29        8.40     14.27 o
 -20   1   9        0.21        1.76      7.49 o
 -19   1   9        0.13        0.23      1.40 o
 -18   1   9       38.69       41.58      9.99 o
 -17   1   9       17.38       14.86      7.13 o
 -16   1   9      176.66      152.27     10.73 o
 -15   1   9       16.35       17.22      6.40 o
 -14   1   9        0.51        7.99      6.56 o
 -13   1   9        0.02        4.94      3.22 o
 -12   1   9        2.01        3.38      2.72 o
 -11   1   9       58.78       54.69      3.44 o
 -10   1   9      308.33      323.06      4.66 o
  -9   1   9        7.57        5.40      2.60 o
  -8   1   9       84.88       84.19      3.26 o
  -7   1   9       35.79       31.69      2.95 o
  -6   1   9      128.45      141.42      5.45 o
  -5   1   9      411.13      373.84      5.42 o
  -4   1   9      125.76      137.27      3.74 o
  -3   1   9     1318.30     1476.46      9.73 o
  -2   1   9      155.72      161.47      2.95 o
  -1   1   9       81.43       88.01      2.65 o
   0   1   9      212.70      237.86      3.42 o
   1   1   9       42.56       42.18      2.14 o
   2   1   9      153.54      171.25      2.96 o
   3   1   9       17.72       17.66      2.78 o
   4   1   9      343.93      359.25      5.06 o
   5   1   9       57.07       57.21      3.09 o
   6   1   9        2.50        1.51      2.05 o
   7   1   9      232.14      217.58      6.35 o
   8   1   9        0.97        1.17      2.31 o
   9   1   9        0.32        2.24      7.17 o
  10   1   9        0.81        3.94      2.62 o
  11   1   9       27.31       25.44      6.07 o
  12   1   9        4.60        9.07      6.25 o
  13   1   9      124.01      148.30      8.25 o
  14   1   9       19.68       19.97      8.93 o
  15   1   9       14.15       19.34      9.56 o
  16   1   9       21.74       29.23     13.18 o
 -21   2   9        0.47       -0.68     29.18 o
 -20   2   9        0.74        3.30      9.81 o
 -19   2   9       23.45       18.85     10.50 o
 -18   2   9       34.24       27.55     10.92 o
 -17   2   9      126.18      115.35     16.64 o
 -16   2   9        0.56        4.88      8.28 o
 -15   2   9       74.27       80.77      5.95 o
 -14   2   9       16.26       16.32      4.85 o
 -13   2   9      145.82      163.94      6.49 o
 -12   2   9        0.75       -0.01      0.59 o
 -11   2   9       53.72       55.65      3.75 o
 -10   2   9      104.37      104.48      3.91 o
  -9   2   9       15.42       12.89      3.12 o
  -8   2   9      112.41      101.56      2.66 o
  -7   2   9      185.11      201.71      3.26 o
  -6   2   9      493.17      550.95      6.32 o
  -5   2   9     1987.74     2085.12     15.76 o
  -4   2   9      100.54      112.66      3.05 o
  -3   2   9       73.68       75.88      3.58 o
  -2   2   9       24.37       13.26      3.35 o
  -1   2   9      205.56      195.38     28.34 o
   0   2   9      222.53      228.55      4.92 o
   1   2   9       12.36        4.53      2.93 o
   2   2   9      244.45      226.86      4.21 o
   3   2   9      999.45      982.73      7.89 o
   4   2   9        3.30        1.08      1.00 o
   5   2   9      561.06      569.39      6.78 o
   6   2   9       26.42       22.55      4.22 o
   7   2   9       35.18       27.18      5.53 o
   8   2   9        0.74        3.32      3.57 o
   9   2   9        0.11        0.64      3.04 o
  10   2   9        1.28        6.92      5.13 o
  11   2   9        0.45        6.91      5.10 o
  12   2   9       16.59       16.85      7.89 o
  13   2   9        8.12        6.43      7.74 o
  14   2   9        5.76       10.10      8.08 o
  15   2   9       21.68       24.63     10.30 o
 -20   3   9        3.50        7.00     14.68 o
 -19   3   9        2.22        1.77     10.36 o
 -18   3   9        6.34        9.17     15.69 o
 -17   3   9        6.32        6.54      8.79 o
 -16   3   9        0.06        3.87      4.21 o
 -15   3   9        0.11       -0.56     10.61 o
 -14   3   9        5.71        2.10      3.18 o
 -13   3   9        8.96        1.17      3.73 o
 -12   3   9       60.41       62.64      6.15 o
 -11   3   9       15.39       13.75      4.92 o
 -10   3   9       14.64        9.79      3.48 o
  -9   3   9      696.65      681.24      8.25 o
  -8   3   9     1399.01     1458.72     11.04 o
  -7   3   9       72.84       70.25      4.46 o
  -6   3   9      576.25      551.34      7.61 o
  -5   3   9        9.45       12.41      2.80 o
  -4   3   9      326.54      312.88     15.83 o
  -3   3   9       76.21       58.11      4.50 o
  -2   3   9      119.41       87.56      5.74 o
  -1   3   9      155.91      155.55     30.62 o
   0   3   9        0.25        0.60      0.86 o
   1   3   9      107.96       98.22      4.70 o
   2   3   9      166.40      153.13      5.97 o
   3   3   9       90.76       77.25      4.00 o
   4   3   9      152.81      141.46      4.23 o
   5   3   9       23.45       21.84      3.48 o
   6   3   9      242.58      274.95      7.63 o
   7   3   9        0.42        1.43      2.74 o
   8   3   9       69.94       53.01      8.84 o
   9   3   9        0.86        6.01      3.62 o
  10   3   9       50.25       56.69      6.60 o
  11   3   9        0.01        2.38      5.41 o
  12   3   9       32.44       33.69      9.12 o
  13   3   9        0.91        4.91      6.07 o
  14   3   9       18.04       28.16     10.50 o
  15   3   9        1.18        4.27     11.71 o
 -19   4   9        1.34        9.90     21.82 o
 -18   4   9        0.15       13.72     12.93 o
 -17   4   9        9.46       11.20     11.26 o
 -16   4   9        0.00        5.21      8.97 o
 -15   4   9        4.20        8.40      9.96 o
 -14   4   9        2.75        6.77      8.15 o
 -13   4   9        3.58       12.43      8.47 o
 -12   4   9        9.12        6.13      5.90 o
 -11   4   9       53.50       48.91      7.94 o
 -10   4   9       41.10       49.48      9.27 o
  -9   4   9       43.78       22.72      7.90 o
  -8   4   9        8.98        4.76      6.13 o
  -7   4   9        4.17        9.40      5.65 o
  -6   4   9        3.51        1.61      2.98 o
  -5   4   9       35.89       18.67      4.85 o
  -4   4   9       74.26       78.61      3.91 o
  -3   4   9      161.79      128.07      6.34 o
  -2   4   9       52.76       51.50      8.46 o
  -1   4   9      447.73      418.71      9.36 o
   0   4   9      153.88      150.82      6.77 o
   1   4   9        0.92        0.17      1.33 o
   2   4   9       26.21       27.22      6.15 o
   3   4   9      111.90      109.96      5.57 o
   4   4   9       88.70       98.95      6.04 o
   5   4   9        1.28        4.40      5.88 o
   6   4   9        0.76        4.22      8.64 o
   7   4   9       41.27       37.57      6.35 o
   8   4   9       31.75       34.58      7.12 o
   9   4   9       74.57       82.35      7.52 o
  10   4   9        0.14        5.13      8.20 o
  11   4   9       21.38       19.62     12.18 o
  12   4   9        5.72        9.78     13.09 o
  13   4   9       44.66       40.16     12.54 o
  14   4   9        0.22       -0.91      3.70 o
 -17   5   9        5.95        8.57     15.29 o
 -16   5   9        4.13       12.96     11.86 o
 -15   5   9       20.86       32.31     13.94 o
 -14   5   9       30.41       30.76     13.44 o
 -13   5   9        7.69       15.14      9.17 o
 -12   5   9        0.39        0.86      2.35 o
 -11   5   9        4.13        3.07      4.99 o
 -10   5   9        5.45        4.41      9.49 o
  -9   5   9       46.53       46.64      8.98 o
  -8   5   9       65.04       74.94      7.96 o
  -7   5   9       17.15       16.93      8.24 o
  -6   5   9        6.94        5.70      5.06 o
  -5   5   9        1.96        3.54      3.24 o
  -4   5   9        0.17       -0.10      0.81 o
  -3   5   9        4.68        6.11      6.99 o
  -2   5   9        6.58        8.30      5.25 o
  -1   5   9       70.16       70.38      5.49 o
   0   5   9        7.61       10.26      7.79 o
   1   5   9       48.45       50.27      7.07 o
   2   5   9       58.57       62.08      7.36 o
   3   5   9        1.66       -2.32     10.74 o
   4   5   9        5.14        4.65      8.13 o
   5   5   9      291.56      310.33     11.32 o
   6   5   9      132.24      137.09     13.01 o
   7   5   9        6.29       13.44      9.87 o
   8   5   9       57.78       48.08     13.47 o
   9   5   9        9.86       11.69     14.72 o
  10   5   9        1.03        8.55     11.82 o
  11   5   9       29.73       23.60     17.97 o
 -14   6   9       38.24       43.68     22.40 o
 -13   6   9        1.58       10.47     10.06 o
 -12   6   9        7.19       11.94     13.87 o
 -11   6   9        0.70        0.46      7.01 o
 -10   6   9        1.61        0.40      6.06 o
  -9   6   9        3.78       12.69     12.12 o
  -8   6   9        7.26       16.85      9.84 o
  -7   6   9      104.84      121.44     10.80 o
  -6   6   9        1.47        1.34      4.27 o
  -5   6   9       39.47       38.10      8.69 o
  -4   6   9        5.28        2.15      2.90 o
  -3   6   9       29.77       30.69      8.30 o
  -2   6   9       11.17       14.77      9.74 o
  -1   6   9       49.02       51.68     14.15 o
   0   6   9        1.89        3.00     36.69 o
   1   6   9        2.59        9.80      9.08 o
   2   6   9       30.48       24.35      9.70 o
   3   6   9       33.24       36.71     10.54 o
   4   6   9        9.76       15.79     10.46 o
   5   6   9        3.89       13.56     12.01 o
   6   6   9        5.29        5.58     12.33 o
   7   6   9        0.49        2.18      6.95 o
   8   6   9        6.98       14.51     19.23 o
   9   6   9        6.28        8.48     15.92 o
  -9   7   9        0.94       13.61     16.43 o
  -8   7   9        9.02       10.77     13.77 o
  -7   7   9        0.13        2.21      5.71 o
  -6   7   9        0.39        5.33     13.58 o
  -5   7   9        2.54        2.58      7.58 o
  -4   7   9        5.53        9.26     10.97 o
  -3   7   9        8.93       12.09     13.97 o
  -2   7   9       18.60       24.37     10.55 o
  -1   7   9        2.41        4.70      6.13 o
   0   7   9      103.21      122.40     15.69 o
   1   7   9       13.38       10.04     13.34 o
   2   7   9       14.47       16.62     20.03 o
   4   7   9       18.95       33.66     19.15 o
   5   7   9        1.57        3.98     11.09 o
   6   7   9        6.45       14.39     19.98 o
 -21   0  10        2.88        3.14     20.82 o
 -20   0  10        0.18        3.75      9.76 o
 -19   0  10        0.16        5.59     13.78 o
 -18   0  10       74.13       69.07     13.40 o
 -17   0  10       16.19       18.85     11.33 o
 -16   0  10       10.20       18.74      9.02 o
 -15   0  10       25.50       23.73      8.85 o
 -14   0  10        9.02        9.74      9.89 o
 -13   0  10        7.93        8.85      5.13 o
 -12   0  10       74.47       74.01      6.31 o
 -11   0  10      215.13      193.86      7.45 o
 -10   0  10       15.41       21.00      3.28 o
  -9   0  10      129.29      120.39      5.36 o
  -8   0  10        1.27        0.49      2.08 o
  -7   0  10      181.47      182.47      8.61 o
  -6   0  10       50.24       53.39      4.25 o
  -5   0  10        5.43       10.57      4.86 o
  -4   0  10     1762.08     1872.88     18.68 o
  -3   0  10      203.92      197.62      5.11 o
  -2   0  10     1819.05     1873.05     45.67 o
  -1   0  10      472.77      447.32      7.12 o
   0   0  10       93.87       87.57      3.77 o
   1   0  10       88.80      100.82      2.90 o
   2   0  10     1753.01     1784.15      9.09 o
   3   0  10      530.09      514.31      6.29 o
   4   0  10      345.19      351.40      6.58 o
   5   0  10      299.20      280.42      8.24 o
   6   0  10       18.32       12.52      4.80 o
   7   0  10      302.85      284.36      8.85 o
   8   0  10       84.51       74.24      5.72 o
   9   0  10      192.15      181.49      7.95 o
  10   0  10       64.62       60.80      7.81 o
  11   0  10       83.78       83.36      8.13 o
  12   0  10       22.80       18.53      9.42 o
  13   0  10       56.03       65.55     10.65 o
  14   0  10       21.17       14.32     14.03 o
  15   0  10        0.88        4.17     15.71 o
 -21   1  10       12.07       12.16     12.45 o
 -20   1  10       10.46       15.24     10.08 o
 -19   1  10        5.97        5.08      9.80 o
 -18   1  10      116.72      119.82      9.85 o
 -17   1  10       27.08       19.14      7.64 o
 -16   1  10       11.43       13.09      7.51 o
 -15   1  10       62.55       60.08      6.80 o
 -14   1  10      110.69      105.82      7.44 o
 -13   1  10       43.85       50.09      4.70 o
 -12   1  10        0.62        1.87      1.35 o
 -11   1  10      342.77      343.68      5.51 o
 -10   1  10      492.68      486.44      5.82 o
  -9   1  10      112.90      116.75      3.71 o
  -8   1  10       23.80       22.13      2.92 o
  -7   1  10      512.04      519.28      3.98 o
  -6   1  10       14.27        7.75      2.73 o
  -5   1  10      873.68      903.93      8.16 o
  -4   1  10     3265.75     3334.01     14.68 o
  -3   1  10      323.83      382.13      5.29 o
  -2   1  10      233.44      235.57      5.03 o
  -1   1  10      435.64      437.98      4.36 o
   0   1  10     1746.71     1729.26      9.39 o
   1   1  10      554.48      588.74      5.00 o
   2   1  10        7.87        4.55      1.72 o
   3   1  10      299.41      292.10      4.86 o
   4   1  10      169.50      178.96      4.37 o
   5   1  10      503.48      498.25      6.36 o
   6   1  10      238.20      241.72      6.56 o
   7   1  10       58.84       60.34      4.96 o
   8   1  10        5.95        6.21      5.58 o
   9   1  10      204.67      199.14      8.22 o
  10   1  10      186.49      185.35      7.39 o
  11   1  10       49.98       54.15      6.82 o
  12   1  10       42.74       41.89      8.08 o
  13   1  10       41.16       48.32      8.18 o
  14   1  10       43.86       45.90      9.12 o
  15   1  10       20.05       25.18     10.62 o
 -20   2  10        0.23        3.72      8.22 o
 -19   2  10        7.62       10.37     13.80 o
 -18   2  10      179.71      187.51     10.75 o
 -17   2  10      119.42      108.08     15.30 o
 -16   2  10       16.43       20.33      8.92 o
 -15   2  10      149.22      137.85      6.71 o
 -14   2  10        1.42        1.32      6.49 o
 -13   2  10       26.98       30.32      4.71 o
 -12   2  10       95.51       85.94      4.06 o
 -11   2  10       79.92       77.54      4.03 o
 -10   2  10      305.27      310.41      5.89 o
  -9   2  10      729.87      742.16      7.45 o
  -8   2  10        0.12        0.49      1.05 o
  -7   2  10      778.27      764.80      7.71 o
  -6   2  10      139.00      140.99      5.41 o
  -5   2  10      262.95      285.98      8.67 o
  -4   2  10       24.99       29.49      4.17 o
  -3   2  10      197.60      168.64      4.72 o
  -2   2  10      250.11      209.43     24.58 o
  -1   2  10      351.67      278.99     32.81 o
   0   2  10      297.78      279.00      5.66 o
   1   2  10      251.53      275.64      5.86 o
   2   2  10       26.14       28.40      3.24 o
   3   2  10     1008.55     1029.08     11.02 o
   4   2  10       73.64       76.31      3.71 o
   5   2  10      284.68      285.35      5.43 o
   6   2  10      248.08      272.43      6.01 o
   7   2  10       69.88       70.48      5.29 o
   8   2  10      113.53      112.48      5.67 o
   9   2  10       22.10       22.17      6.50 o
  10   2  10       14.48       21.24      6.44 o
  11   2  10      103.97      106.81      8.03 o
  12   2  10        0.68        3.77      9.77 o
  13   2  10       86.22      101.18      9.59 o
  14   2  10        2.01        7.62      9.46 o
  15   2  10       46.09       72.12     14.59 o
 -20   3  10       53.42       45.76     20.47 o
 -19   3  10        2.69        9.47     16.06 o
 -18   3  10       14.09        4.67     19.27 o
 -17   3  10       36.80       46.18     14.10 o
 -16   3  10       24.62       23.11      8.18 o
 -15   3  10       43.69       46.47      6.92 o
 -14   3  10        3.31        6.27      4.34 o
 -13   3  10       12.86       17.70      7.53 o
 -12   3  10      249.85      250.69      7.80 o
 -11   3  10      110.01      109.73      4.62 o
 -10   3  10      628.54      611.55      7.41 o
  -9   3  10      335.23      326.03      5.70 o
  -8   3  10       75.80       61.73      4.26 o
  -7   3  10       34.57       24.15      4.35 o
  -6   3  10      274.78      264.01      7.71 o
  -5   3  10      717.98      692.44     16.17 o
  -4   3  10       32.98       34.22      3.83 o
  -3   3  10        4.92        2.80      3.61 o
  -2   3  10       38.21       23.49      4.27 o
  -1   3  10      154.45      158.72     14.21 o
   0   3  10      279.29      266.14      7.42 o
   1   3  10      252.77      257.03      6.93 o
   2   3  10       67.55       66.39      3.90 o
   3   3  10       35.41       43.37      4.08 o
   4   3  10       15.86       17.07      3.81 o
   5   3  10      261.49      273.78      5.71 o
   6   3  10     1086.09     1141.61     17.15 o
   7   3  10      135.97      137.97      5.41 o
   8   3  10       73.86       88.79      6.29 o
   9   3  10        0.58        0.76      2.63 o
  10   3  10        1.49        0.66      1.95 o
  11   3  10       13.41       18.11      9.85 o
  12   3  10       25.98       21.83      9.51 o
  13   3  10        4.19        6.78      9.97 o
  14   3  10        2.58       13.71     12.20 o
 -18   4  10        1.65        0.35     10.39 o
 -17   4  10        4.56       14.31     12.90 o
 -16   4  10        3.52       13.81      7.57 o
 -15   4  10       44.75       52.71     11.68 o
 -14   4  10       23.43       27.06      9.48 o
 -13   4  10       29.49       37.14      9.67 o
 -12   4  10       67.46       59.94      8.76 o
 -11   4  10        2.08        7.56     11.12 o
 -10   4  10       30.26       34.68      8.07 o
  -9   4  10        8.66       10.10      6.20 o
  -8   4  10      115.23      112.27      8.44 o
  -7   4  10       22.37       19.51      6.07 o
  -6   4  10       37.70       28.91      5.70 o
  -5   4  10        7.26       10.63      4.30 o
  -4   4  10       11.88       11.46      6.59 o
  -3   4  10      328.96      250.85     49.37 o
  -2   4  10        0.17        2.68      3.57 o
  -1   4  10       17.03       28.05      4.92 o
   0   4  10        0.46        2.51      3.43 o
   1   4  10       47.27       44.85      5.81 o
   2   4  10       10.19        7.72      8.08 o
   3   4  10      118.91      116.51      5.88 o
   4   4  10       84.13       85.25      6.10 o
   5   4  10       14.43        8.06      6.11 o
   6   4  10       67.05       68.12      8.03 o
   7   4  10       38.04       48.22      8.50 o
   8   4  10       47.00       49.28      7.98 o
   9   4  10        2.49        2.52      6.88 o
  10   4  10      119.99      145.44     11.35 o
  11   4  10       92.22      122.59     11.89 o
  12   4  10        0.27        7.43      9.74 o
 -17   5  10        0.52        4.92     10.85 o
 -16   5  10        1.98       14.69     11.38 o
 -15   5  10        2.47        6.54      9.48 o
 -14   5  10        0.34        8.70     10.33 o
 -13   5  10        1.50        7.25     12.22 o
 -12   5  10        0.52       -0.58      3.23 o
 -11   5  10        1.06       -1.50      5.03 o
 -10   5  10       19.67       21.94      8.00 o
  -9   5  10        0.03        3.20      7.40 o
  -8   5  10       39.20       29.06      8.30 o
  -7   5  10        0.75        3.61      6.75 o
  -6   5  10       32.48       33.70      8.52 o
  -5   5  10       32.83       28.35      7.14 o
  -4   5  10       71.48       71.45      7.73 o
  -3   5  10        1.74        2.30      5.41 o
  -2   5  10        8.63       13.46     14.84 o
  -1   5  10       28.48       25.35      6.72 o
   0   5  10       25.24       24.49      7.73 o
   1   5  10        2.83        7.91      7.58 o
   2   5  10       21.78       26.33      7.69 o
   3   5  10        0.07        4.42      4.97 o
   4   5  10       21.80       25.11      7.03 o
   5   5  10        1.90        2.70      8.65 o
   6   5  10       41.32       46.79     12.25 o
   7   5  10       10.16       11.88     14.22 o
   8   5  10       16.66       24.51     14.32 o
   9   5  10        0.06        4.12     13.41 o
  10   5  10       17.28       13.14     15.77 o
 -13   6  10       13.66       10.41     14.88 o
 -12   6  10        0.33       11.08     11.71 o
 -11   6  10        1.33        1.11      4.76 o
 -10   6  10        0.16        3.60      5.75 o
  -9   6  10        0.89       -3.04     12.26 o
  -8   6  10       19.87       20.40     10.29 o
  -7   6  10       56.75       59.24     11.75 o
  -6   6  10       35.86       41.97     10.39 o
  -5   6  10        2.30       -0.02      3.51 o
  -4   6  10        1.49        0.13      4.07 o
  -3   6  10       41.59       35.67     10.06 o
  -2   6  10        4.21        8.73     11.94 o
  -1   6  10       14.37       15.31     15.96 o
   0   6  10        0.24        1.23      6.43 o
   1   6  10       59.65       76.69     16.60 o
   2   6  10        0.47        5.64      9.54 o
   3   6  10       73.92       67.84     10.38 o
   4   6  10       34.58       40.07     12.98 o
   5   6  10        2.33        3.48      8.16 o
   6   6  10        1.26        4.89     33.45 o
   7   6  10       10.83       13.26     14.65 o
   8   6  10        0.49       -0.43      2.78 o
  -8   7  10        2.40       13.13     13.61 o
  -7   7  10        0.09       10.76     10.35 o
  -6   7  10        0.11        0.61      2.35 o
  -5   7  10        0.25        1.69      4.61 o
  -4   7  10        0.01        2.57      7.78 o
  -3   7  10        8.17        7.96      9.38 o
  -2   7  10       76.52       82.74     12.38 o
  -1   7  10       32.47       33.18     11.11 o
   0   7  10        5.06        8.41     15.54 o
   1   7  10        5.72        3.24     15.32 o
 -21   1  11        0.87        3.57     21.12 o
 -20   1  11        0.53        0.68     11.74 o
 -19   1  11       10.59        8.79      9.19 o
 -18   1  11        0.09       -1.74      7.32 o
 -17   1  11        1.51        5.06      8.03 o
 -16   1  11      185.20      186.10      9.31 o
 -15   1  11        2.12        9.08      5.69 o
 -14   1  11        5.76       12.38      4.94 o
 -13   1  11       29.11       32.89      6.84 o
 -12   1  11       18.71       15.46      3.28 o
 -11   1  11        1.42        2.92      2.72 o
 -10   1  11       64.65       60.69      3.22 o
  -9   1  11        0.02       -0.08      1.67 o
  -8   1  11       20.56       15.70      3.82 o
  -7   1  11        0.60       -0.70      1.65 o
  -6   1  11        0.40        0.25      1.06 o
  -5   1  11      255.15      277.57      5.35 o
  -4   1  11       99.99       96.26      3.55 o
  -3   1  11       13.12       13.09      2.53 o
  -2   1  11       54.98       56.72      3.69 o
  -1   1  11      193.57      204.36      4.11 o
   0   1  11      259.31      262.16      3.27 o
   1   1  11      122.21      128.76      3.31 o
   2   1  11      432.28      406.49      4.67 o
   3   1  11      221.04      222.67      4.64 o
   4   1  11      134.49      136.97      3.69 o
   5   1  11        2.54        9.45      3.06 o
   6   1  11        0.70        4.43      3.32 o
   7   1  11      195.91      186.08      6.76 o
   8   1  11       56.52       51.01      5.73 o
   9   1  11       34.18       46.73      6.00 o
  10   1  11        3.05        4.91      4.21 o
  11   1  11        0.19        4.97      4.53 o
  12   1  11        0.05        0.35      1.68 o
  13   1  11       30.30       39.11      9.36 o
  14   1  11       26.97       28.32     10.43 o
 -20   2  11       13.49       13.65     11.39 o
 -19   2  11       32.53       26.56     10.38 o
 -18   2  11       23.61       19.38     10.51 o
 -17   2  11        0.00        5.20      5.85 o
 -16   2  11        2.26        4.78      6.57 o
 -15   2  11       16.23       20.03      7.93 o
 -14   2  11       35.19       38.38      5.99 o
 -13   2  11        4.53        0.16      2.71 o
 -12   2  11        3.40        3.50      3.34 o
 -11   2  11        6.57        1.12      2.05 o
 -10   2  11       94.10       99.34      4.10 o
  -9   2  11        3.65        0.51      2.83 o
  -8   2  11      550.36      561.51      5.48 o
  -7   2  11        0.33        2.71      1.79 o
  -6   2  11      369.60      360.69      5.91 o
  -5   2  11       90.61       97.10      3.68 o
  -4   2  11      124.34      112.60      3.30 o
  -3   2  11        7.80        3.84      2.20 o
  -2   2  11       52.09       31.34      3.48 o
  -1   2  11        0.59        0.93      2.15 o
   0   2  11       20.27       18.01      3.69 o
   1   2  11       18.42       19.83      3.20 o
   2   2  11      962.41      977.33      9.42 o
   3   2  11      689.03      702.04      8.74 o
   4   2  11       38.05       34.19      3.70 o
   5   2  11       99.25      100.26      4.11 o
   6   2  11      361.06      376.49      7.15 o
   7   2  11       16.85       17.51      4.25 o
   8   2  11        0.34        2.27      2.15 o
   9   2  11        0.05        4.81      7.47 o
  10   2  11        4.20        3.86      4.94 o
  11   2  11       10.65       12.06      7.33 o
  12   2  11        2.18        0.19      2.70 o
  13   2  11        1.57        0.99      3.90 o
  14   2  11       29.68       27.90     11.49 o
 -19   3  11       40.71       39.79     17.15 o
 -18   3  11        6.60       10.80     12.77 o
 -17   3  11        6.90        3.23      9.68 o
 -16   3  11        0.08        3.54      8.78 o
 -15   3  11       33.90       36.60      6.52 o
 -14   3  11       20.70       17.62      7.14 o
 -13   3  11        1.34        7.28      5.21 o
 -12   3  11        9.68        6.23      6.77 o
 -11   3  11       32.36       36.09      4.34 o
 -10   3  11       68.69       66.40      4.19 o
  -9   3  11        8.21        0.08      1.57 o
  -8   3  11        0.17        2.96      3.13 o
  -7   3  11      213.01      193.53      6.65 o
  -6   3  11      211.06      213.36     10.98 o
  -5   3  11       94.24      101.99      8.44 o
  -4   3  11        0.02        2.30      4.13 o
  -3   3  11      128.06      106.37      5.17 o
  -2   3  11       32.97       27.25      4.31 o
  -1   3  11       68.30       62.82      5.17 o
   0   3  11       10.21       12.74      5.32 o
   1   3  11      219.93      213.58      8.49 o
   2   3  11       62.96       61.38      3.93 o
   3   3  11       11.37        5.21      3.18 o
   4   3  11       24.24       22.87      4.42 o
   5   3  11      142.92      137.52      4.69 o
   6   3  11      128.72      122.79      5.94 o
   7   3  11       78.96       78.83      6.44 o
   8   3  11        5.66       14.19      5.67 o
   9   3  11       13.49       16.69      5.19 o
  10   3  11        2.80        0.99      3.48 o
  11   3  11       13.94       17.22      8.32 o
  12   3  11        2.49        1.00      7.77 o
  13   3  11        8.90       13.37     11.42 o
  14   3  11        0.77       -0.70      9.50 o
 -18   4  11        3.56        0.58      3.93 o
 -17   4  11        0.85        6.16     10.49 o
 -16   4  11        0.77       14.90     10.09 o
 -15   4  11       15.95       14.81      8.43 o
 -14   4  11       75.63       85.34     11.07 o
 -13   4  11       45.41       52.44      9.57 o
 -12   4  11        7.85       13.39      6.84 o
 -11   4  11        5.03        0.57      8.58 o
 -10   4  11       36.26       45.61      6.18 o
  -9   4  11        7.28        1.36      1.98 o
  -8   4  11       31.72       34.11      5.60 o
  -7   4  11       21.53       18.20      5.71 o
  -6   4  11       65.58       55.23      5.11 o
  -5   4  11       67.35       59.96      8.44 o
  -4   4  11      135.50      127.18     10.70 o
  -3   4  11      216.46      198.26     11.81 o
  -2   4  11        0.09        0.48      1.11 o
  -1   4  11        0.23        1.61      6.25 o
   0   4  11       45.82       39.19      6.22 o
   1   4  11       14.33       10.97      5.74 o
   2   4  11       51.22       53.81      6.04 o
   3   4  11       12.39       13.67      5.94 o
   4   4  11      103.73       86.84      6.51 o
   5   4  11       22.75       21.41      6.63 o
   6   4  11       48.65       55.22      7.95 o
   7   4  11        9.30       -1.43      6.66 o
   8   4  11       18.68       36.24      8.44 o
   9   4  11        6.35        8.04      6.94 o
  10   4  11        3.88       12.04     16.71 o
  11   4  11        8.21        5.71     24.13 o
 -16   5  11        3.23       11.73     16.74 o
 -15   5  11        8.40       14.63     11.84 o
 -14   5  11        2.22        8.01     10.68 o
 -13   5  11        5.15        9.03      9.88 o
 -12   5  11        1.66        9.69     20.73 o
 -11   5  11        0.70       -0.30      2.15 o
 -10   5  11       11.73        5.26      5.14 o
  -9   5  11        2.60        1.98      4.72 o
  -8   5  11      160.02      163.34      8.88 o
  -7   5  11      103.19       93.22      9.47 o
  -6   5  11       13.13       11.87      7.73 o
  -5   5  11      100.71      106.38     11.70 o
  -4   5  11        0.34        0.96      5.64 o
  -3   5  11        3.35        7.38     10.45 o
  -2   5  11       25.88       20.98      9.12 o
  -1   5  11      176.79      204.64     13.58 o
   0   5  11        2.84        5.99      7.95 o
   1   5  11       79.29       94.66      8.43 o
   2   5  11        4.32       -0.46      6.53 o
   3   5  11       33.38       30.79      8.24 o
   4   5  11       31.10       37.30      7.50 o
   5   5  11       37.08       38.61      9.65 o
   6   5  11       10.91        5.83      8.85 o
   7   5  11       31.53       29.25     16.73 o
   8   5  11        5.58        6.33     21.21 o
   9   5  11       30.57       31.82     18.08 o
  10   5  11        8.27       25.34     16.23 o
 -13   6  11        2.33       12.62     12.75 o
 -12   6  11        8.53       18.69     15.76 o
 -11   6  11        4.02        0.56      6.91 o
 -10   6  11       22.33       25.87     11.41 o
  -9   6  11       13.15       17.41     13.02 o
  -8   6  11        7.36       20.00      9.78 o
  -7   6  11       66.07       81.75     11.10 o
  -6   6  11        0.10        2.40      7.03 o
  -5   6  11        1.29        7.03     15.58 o
  -4   6  11       18.89       20.45      8.85 o
  -3   6  11        0.10       -2.37     19.77 o
  -2   6  11       12.16       17.54     15.30 o
  -1   6  11       11.31       14.33     14.88 o
   0   6  11       47.03       37.79     17.30 o
   1   6  11        0.02       -0.50     10.09 o
   2   6  11       65.22       47.97     18.31 o
   3   6  11        0.36        3.15      5.97 o
   4   6  11        0.04        3.18      8.84 o
   5   6  11        7.31       12.67     17.39 o
   6   6  11        9.47       14.32     23.80 o
   7   6  11        7.64       15.17     17.60 o
  -7   7  11        2.03        0.07      0.42 o
  -6   7  11        0.09        1.17      3.55 o
  -5   7  11       28.54       30.65     13.60 o
  -4   7  11       51.70       46.88     12.29 o
  -3   7  11        5.48        5.57     15.36 o
  -2   7  11        0.03        6.12      7.72 o
  -1   7  11        0.79        5.16     10.44 o
   0   7  11        9.61       17.74     19.30 o
   1   7  11        0.90       -3.14     26.29 o
 -20   0  12        7.86       17.48     12.67 o
 -19   0  12       14.42       18.22     14.38 o
 -18   0  12       16.29       18.55     13.46 o
 -17   0  12      145.94      188.15     14.37 o
 -16   0  12        7.93        6.40     11.58 o
 -15   0  12        0.02       -0.07      0.64 o
 -14   0  12       55.51       54.08     10.69 o
 -13   0  12       10.44        5.81      9.10 o
 -12   0  12        3.07        3.04      6.44 o
 -11   0  12      459.24      493.08     19.18 o
 -10   0  12       44.55       49.26      6.59 o
  -9   0  12        0.50        0.06      0.91 o
  -8   0  12      424.50      481.46     13.57 o
  -7   0  12       39.44       46.11      7.01 o
  -6   0  12      353.23      346.56      7.80 o
  -5   0  12        6.19        6.58      7.88 o
  -4   0  12     1854.09     1954.47     53.25 o
  -3   0  12      237.80      265.25      8.73 o
  -2   0  12      574.21      577.00     15.46 o
  -1   0  12        5.08        4.10      4.74 o
   0   0  12     1101.86     1193.60     18.23 o
   1   0  12      126.96      140.68      3.51 o
   2   0  12      156.43      178.39      3.78 o
   3   0  12      789.84      839.85     29.75 o
   4   0  12        3.59        2.47      2.98 o
   5   0  12        0.02        0.03      0.92 o
   6   0  12      856.72      864.29     14.27 o
   7   0  12      123.27       93.41      7.22 o
   8   0  12        1.18        0.13      3.28 o
   9   0  12       43.49       42.14      7.18 o
  10   0  12       37.57       34.91      8.55 o
  11   0  12        0.07        6.50     10.11 o
  12   0  12       91.06      105.06     13.78 o
  13   0  12       10.47       13.14     12.00 o
  14   0  12      208.38      200.96     18.28 o
 -20   1  12        0.45        5.92     10.24 o
 -19   1  12        2.97       -0.24      4.07 o
 -18   1  12       23.87       26.51     10.77 o
 -17   1  12      131.83      130.00     10.96 o
 -16   1  12       10.64       14.18      7.75 o
 -15   1  12       86.33       90.55      7.48 o
 -14   1  12       15.95       19.04      4.72 o
 -13   1  12      417.54      428.11      7.98 o
 -12   1  12      131.37      132.55      6.68 o
 -11   1  12       85.73       92.12      3.80 o
 -10   1  12        2.20        2.61      2.25 o
  -9   1  12       93.04       95.23      3.71 o
  -8   1  12      160.13      154.47      7.04 o
  -7   1  12      462.04      431.89      6.76 o
  -6   1  12        8.82        4.87      3.76 o
  -5   1  12       34.13       40.39      3.44 o
  -4   1  12       24.79       17.98      2.82 o
  -3   1  12       16.56       12.98      3.03 o
  -2   1  12      155.81      147.87      3.56 o
  -1   1  12      502.12      491.60      4.68 o
   0   1  12       44.54       46.28      2.89 o
   1   1  12      850.20      844.68      6.19 o
   2   1  12        0.19        1.03      1.57 o
   3   1  12      428.99      447.26      6.19 o
   4   1  12      193.38      195.28      4.32 o
   5   1  12      502.20      510.80      7.89 o
   6   1  12       29.92       18.60      5.09 o
   7   1  12       46.04       48.81      6.04 o
   8   1  12        8.82       10.01      5.79 o
   9   1  12      152.89      157.28      7.33 o
  10   1  12        8.72        8.58      8.34 o
  11   1  12       21.58       23.72      7.75 o
  12   1  12       59.05       82.87     10.10 o
  13   1  12       15.65       22.43     10.98 o
  14   1  12       15.98       20.73     12.34 o
 -20   2  12       21.71       21.49     11.90 o
 -19   2  12        0.00       10.14     10.04 o
 -18   2  12       31.89       37.62     11.14 o
 -17   2  12       14.99       12.44      8.95 o
 -16   2  12       19.00       23.03      8.09 o
 -15   2  12        0.29        5.53      9.55 o
 -14   2  12       26.38       24.77      7.64 o
 -13   2  12       22.60       19.07      4.12 o
 -12   2  12       97.48       97.72      4.36 o
 -11   2  12       14.88       13.30      3.70 o
 -10   2  12      603.29      648.07     10.77 o
  -9   2  12       70.81       63.83      3.85 o
  -8   2  12      540.89      535.47      6.09 o
  -7   2  12      233.72      243.54      5.51 o
  -6   2  12       36.34       41.06      4.20 o
  -5   2  12       48.87       41.90      3.23 o
  -4   2  12      121.15      124.78      4.70 o
  -3   2  12        0.00       -0.86      2.91 o
  -2   2  12      348.77      266.26     28.22 o
  -1   2  12        3.33        1.32      1.80 o
   0   2  12      577.98      569.70     11.66 o
   1   2  12      710.53      685.66      8.99 o
   2   2  12      223.58      216.08      6.78 o
   3   2  12      233.80      230.43      5.01 o
   4   2  12      206.13      216.24      5.10 o
   5   2  12       48.56       42.79      3.88 o
   6   2  12      250.04      259.69      6.49 o
   7   2  12       25.53       21.99      4.59 o
   8   2  12       66.98       63.98      6.28 o
   9   2  12        6.94       12.47      7.01 o
  10   2  12      118.05      127.35      8.21 o
  11   2  12       29.75       29.76      9.77 o
  12   2  12        3.89        2.76      4.26 o
  13   2  12        2.24        5.64     12.44 o
 -19   3  12        1.96        6.19     43.92 o
 -18   3  12        8.53       15.65     10.07 o
 -17   3  12       23.15       21.44     11.22 o
 -16   3  12        0.00        0.88      6.95 o
 -15   3  12       17.59       20.11      5.98 o
 -14   3  12        1.93        2.27      3.08 o
 -13   3  12        3.58        2.92      5.91 o
 -12   3  12        2.62        3.21      4.69 o
 -11   3  12       62.18       54.01      4.54 o
 -10   3  12        4.34        0.83      1.53 o
  -9   3  12       66.90       46.26      3.90 o
  -8   3  12      575.77      584.50      7.12 o
  -7   3  12     1188.06     1236.43     42.57 o
  -6   3  12      181.98      165.89      9.79 o
  -5   3  12      462.02      492.55     14.88 o
  -4   3  12       51.95       33.47      9.11 o
  -3   3  12      111.85      112.30      6.17 o
  -2   3  12       10.34        5.91      3.92 o
  -1   3  12      274.42      257.52      6.18 o
   0   3  12       78.55       68.97      6.00 o
   1   3  12       15.73       14.33      5.36 o
   2   3  12       94.08       76.93      4.47 o
   3   3  12      218.09      215.38      5.81 o
   4   3  12       46.59       42.97      4.94 o
   5   3  12        1.98        5.67      3.29 o
   6   3  12       11.67       12.02      5.59 o
   7   3  12       13.20       15.96      6.41 o
   8   3  12        0.22       15.96      8.93 o
   9   3  12       47.65       45.49      9.00 o
  10   3  12       11.80       16.70      7.47 o
  11   3  12       64.95       78.11     10.30 o
  12   3  12        2.57        6.30      9.58 o
  13   3  12       22.94       23.79     16.82 o
 -18   4  12        2.33        4.11     21.38 o
 -17   4  12        0.69        8.13     17.65 o
 -16   4  12       44.20       54.98      9.47 o
 -15   4  12        5.41       11.68      8.64 o
 -14   4  12        9.22       12.98      8.23 o
 -13   4  12        2.99        4.07      4.05 o
 -12   4  12       30.57       34.97      9.48 o
 -11   4  12        5.49        2.86      3.98 o
 -10   4  12       64.94       61.43      6.90 o
  -9   4  12       11.03       13.13      5.30 o
  -8   4  12        0.16       -0.28      3.03 o
  -7   4  12      113.64       98.04      6.74 o
  -6   4  12       24.24       22.12      5.48 o
  -5   4  12        2.25        3.35      6.51 o
  -4   4  12       28.72       15.80      9.29 o
  -3   4  12      158.13      118.56     10.19 o
  -2   4  12      282.93      291.39      9.27 o
  -1   4  12        2.16        1.44      2.70 o
   0   4  12       90.37       91.32      6.24 o
   1   4  12       23.18       21.13      6.13 o
   2   4  12       22.68       17.43      6.38 o
   3   4  12        4.51        5.41      6.75 o
   4   4  12      398.30      459.77     12.69 o
   5   4  12        3.88        1.49      4.02 o
   6   4  12      141.19      161.33      9.75 o
   7   4  12       10.97        9.30     14.48 o
   8   4  12       15.06        9.96     22.55 o
   9   4  12        4.07       13.45      9.77 o
  10   4  12       27.88       33.21     15.72 o
  11   4  12        1.75        0.28      4.65 o
 -16   5  12        1.78        7.12     20.22 o
 -15   5  12        0.58       -0.01      1.14 o
 -14   5  12        0.00        6.69     12.45 o
 -13   5  12        3.73       11.35     11.92 o
 -12   5  12        2.82        5.23      6.98 o
 -11   5  12        9.90        9.78     19.29 o
 -10   5  12        0.85        5.02      5.31 o
  -9   5  12        8.70       21.31      8.38 o
  -8   5  12       19.36       21.49      8.71 o
  -7   5  12       50.98       50.44      8.66 o
  -6   5  12       18.29       25.09      9.22 o
  -5   5  12       56.31       55.32     11.65 o
  -4   5  12       15.78       17.43      9.68 o
  -3   5  12        2.73       -0.63      3.59 o
  -2   5  12        2.37        3.63     12.80 o
  -1   5  12       55.55       54.98     13.29 o
   0   5  12        1.62        1.66     20.99 o
   1   5  12       68.77       78.40      9.06 o
   2   5  12        2.48       -0.55      3.41 o
   3   5  12        0.19        2.87      8.55 o
   4   5  12       29.16       33.64      8.04 o
   5   5  12        3.21        5.68      7.28 o
   6   5  12        0.36        1.10      6.04 o
   7   5  12        8.00       -0.43      5.74 o
   8   5  12        0.42       -5.04     20.09 o
   9   5  12       11.36       10.83     20.31 o
 -12   6  12        5.22        5.99      9.17 o
 -11   6  12        0.00        1.05      1.89 o
 -10   6  12       19.93       27.16     10.65 o
  -9   6  12       41.52       39.96     12.02 o
  -8   6  12        6.66       10.91     10.44 o
  -7   6  12        2.92        8.16      9.30 o
  -6   6  12        0.71        3.24     10.58 o
  -5   6  12        8.10        2.93      5.93 o
  -4   6  12       16.83       16.41      9.05 o
  -3   6  12        0.21       13.89     10.48 o
  -2   6  12       17.92       23.78     10.29 o
  -1   6  12       72.93       89.00     12.58 o
   0   6  12        2.08        9.90     20.18 o
   1   6  12       33.08       17.05     19.15 o
   2   6  12       23.68       19.31     17.69 o
   3   6  12       13.29       13.55     16.60 o
   4   6  12        6.08        5.08     23.92 o
   5   6  12        8.93        8.50     14.72 o
   6   6  12        5.93        9.03     17.81 o
   7   6  12        4.19       10.14     14.97 o
  -8   7  12        1.82        3.11     18.69 o
  -6   7  12        0.16        4.09     22.90 o
  -5   7  12        9.62       -0.22      0.99 o
  -4   7  12       28.19       34.77     20.12 o
  -3   7  12        0.65        4.48     12.67 o
  -2   7  12        9.49       21.66     18.38 o
  -1   7  12       19.70       26.27     17.64 o
   0   7  12       19.85       27.97     26.50 o
 -20   1  13        0.43        2.95      7.90 o
 -19   1  13        0.68        9.82      8.65 o
 -18   1  13       36.01       30.29      9.75 o
 -17   1  13        0.79       10.04      7.40 o
 -16   1  13       17.70       25.39      7.46 o
 -15   1  13        4.06        1.55      4.71 o
 -14   1  13        4.39        1.82      2.08 o
 -13   1  13        1.66       -0.90      4.29 o
 -12   1  13        1.12        3.19      5.65 o
 -11   1  13       99.09      100.84      5.55 o
 -10   1  13       38.40       43.89      3.20 o
  -9   1  13        1.99        0.56      2.55 o
  -8   1  13        3.78        6.27      2.93 o
  -7   1  13       83.13       78.63      4.32 o
  -6   1  13      212.98      221.08      7.98 o
  -5   1  13       92.86      104.76      4.34 o
  -4   1  13      125.36      127.64      4.41 o
  -3   1  13        9.57       14.30      2.84 o
  -2   1  13       10.99        8.76      2.58 o
  -1   1  13       24.87       23.32      3.38 o
   0   1  13      567.49      559.94      8.92 o
   1   1  13      294.19      287.61      4.27 o
   2   1  13      183.01      183.50      3.74 o
   3   1  13        3.62        2.42      2.69 o
   4   1  13        0.00        3.17      2.22 o
   5   1  13       61.50       54.88      4.41 o
   6   1  13        0.57        2.82      3.29 o
   7   1  13        3.91        2.26      5.47 o
   8   1  13        0.00        0.25      4.40 o
   9   1  13       10.15       11.10      5.51 o
  10   1  13        8.41       11.54      7.03 o
  11   1  13       16.98       20.66     10.39 o
  12   1  13       10.90       11.80      8.90 o
  13   1  13       21.57       23.49     10.87 o
 -20   2  13       11.51       11.99     15.41 o
 -19   2  13       33.84       26.04     11.41 o
 -18   2  13        4.16        7.88     11.81 o
 -17   2  13        0.00        1.36      4.25 o
 -16   2  13        0.03        2.41      6.54 o
 -15   2  13        0.96        2.52      3.24 o
 -14   2  13       20.90       19.88      5.27 o
 -13   2  13        8.04        5.08      3.03 o
 -12   2  13      162.76      157.47      5.09 o
 -11   2  13      478.97      517.28     10.38 o
 -10   2  13      332.51      352.52      6.19 o
  -9   2  13       22.49       24.95      3.57 o
  -8   2  13        0.32        2.60      1.70 o
  -7   2  13      702.79      738.49      8.77 o
  -6   2  13        0.79        3.94      2.35 o
  -5   2  13       12.92       10.90      2.71 o
  -4   2  13      102.33      117.72      4.88 o
  -3   2  13        0.22        0.00      0.75 o
  -2   2  13       41.13       42.50      4.37 o
  -1   2  13        0.33       -0.39      1.16 o
   0   2  13        0.38       -0.47      1.27 o
   1   2  13      252.63      244.86      4.99 o
   2   2  13       63.33       55.60      3.95 o
   3   2  13        1.52        4.99      2.91 o
   4   2  13        8.80        8.53      3.88 o
   5   2  13      124.49      112.02      4.45 o
   6   2  13        5.49       12.62      5.03 o
   7   2  13      176.30      184.86      7.32 o
   8   2  13        2.88        7.17      5.44 o
   9   2  13       15.53       21.11      6.94 o
  10   2  13        4.62       -1.39      9.84 o
  11   2  13       93.21      101.62     10.15 o
  12   2  13       44.06       62.51     10.24 o
  13   2  13        0.04       13.26     16.51 o
 -19   3  13       42.79       48.16     20.87 o
 -18   3  13        0.03        7.29     10.19 o
 -17   3  13        0.01        0.09      1.24 o
 -16   3  13       18.30       28.65     10.19 o
 -15   3  13       19.93       22.55      8.48 o
 -14   3  13        0.83        2.29      2.47 o
 -13   3  13        2.29        1.67      3.16 o
 -12   3  13       17.72       13.70      5.98 o
 -11   3  13       82.85       77.39      4.93 o
 -10   3  13        6.14        0.13      1.70 o
  -9   3  13       46.04       40.06      4.27 o
  -8   3  13      283.69      280.94      6.98 o
  -7   3  13       94.04       84.49      9.94 o
  -6   3  13       34.00       39.69      7.09 o
  -5   3  13       28.61       23.59      8.48 o
  -4   3  13      129.21      118.14      9.73 o
  -3   3  13       21.14       10.05      4.80 o
  -2   3  13        3.36        4.16      4.52 o
  -1   3  13       14.21       10.28      4.19 o
   0   3  13      117.60       91.20     16.16 o
   1   3  13       11.06        8.07      5.13 o
   2   3  13      161.46      151.21      5.17 o
   3   3  13       19.26       20.87      4.74 o
   4   3  13        7.69        6.10      3.54 o
   5   3  13        6.71        5.98      3.95 o
   6   3  13       17.81       10.82      7.15 o
   7   3  13       16.61       25.51      6.37 o
   8   3  13       29.02       34.43      6.20 o
   9   3  13       22.92       24.69      6.77 o
  10   3  13        5.57        9.57      7.16 o
  11   3  13        1.06        6.27      8.46 o
  12   3  13        0.06        1.97      5.77 o
 -17   4  13       14.82       21.09     19.07 o
 -16   4  13       19.62       34.25     12.59 o
 -15   4  13        7.23        8.34     12.88 o
 -14   4  13       19.45       21.62      9.34 o
 -13   4  13        1.34        2.79      4.41 o
 -12   4  13        0.46        1.04      2.80 o
 -11   4  13       43.05       48.42      7.72 o
 -10   4  13       29.74       32.46      6.73 o
  -9   4  13       47.71       33.54      6.45 o
  -8   4  13       11.46       15.48      5.57 o
  -7   4  13        0.31        0.55      3.50 o
  -6   4  13        4.12        3.28      8.90 o
  -5   4  13       27.49       26.74      9.77 o
  -4   4  13        9.97        3.38     11.09 o
  -3   4  13        2.67        5.11      6.93 o
  -2   4  13       35.95       27.13      7.14 o
  -1   4  13       71.94       71.32      5.75 o
   0   4  13       25.90       19.44      7.85 o
   1   4  13       12.92        3.71      4.56 o
   2   4  13        0.00        2.73      4.29 o
   3   4  13      250.76      286.84     10.33 o
   4   4  13       84.22       80.13      6.95 o
   5   4  13       10.04        9.31      7.14 o
   6   4  13       34.67       44.30      9.85 o
   7   4  13        0.68        3.57     10.15 o
   8   4  13        0.19       -0.53      3.91 o
   9   4  13       44.71       51.26     15.97 o
  10   4  13        0.03       -1.43     90.39 o
 -16   5  13        0.96       -4.32    130.79 o
 -15   5  13       10.91       10.92     19.26 o
 -14   5  13       33.89       31.98     15.59 o
 -13   5  13        0.11        5.70      7.98 o
 -12   5  13       13.35       12.28     14.16 o
 -11   5  13        1.66        1.90     20.23 o
 -10   5  13       50.49       61.65     10.64 o
  -9   5  13       24.18       22.04      9.19 o
  -8   5  13       46.82       44.47      9.49 o
  -7   5  13       12.72       21.47      9.64 o
  -6   5  13       53.79       50.90     11.83 o
  -5   5  13        1.94       -2.96      4.84 o
  -4   5  13       85.23       77.54      8.89 o
  -3   5  13      127.47      129.79     14.78 o
  -2   5  13        0.34        4.05      7.22 o
  -1   5  13        3.24       -2.23     20.00 o
   0   5  13       64.53       70.18     15.80 o
   1   5  13        0.55        1.57     28.25 o
   2   5  13       28.50       36.65      8.78 o
   3   5  13       58.38       65.79      8.51 o
   4   5  13        5.21        3.96      4.70 o
   5   5  13        0.63        0.29      8.94 o
   6   5  13       43.33       57.90     16.72 o
   7   5  13        1.55       -3.53      6.03 o
   8   5  13       11.90       12.13     29.18 o
 -11   6  13       12.23       23.81     17.76 o
 -10   6  13        2.44        9.03     18.30 o
  -9   6  13        1.53        5.28     13.30 o
  -8   6  13        0.35        2.82     14.89 o
  -7   6  13        0.31        0.14      0.89 o
  -6   6  13        0.17       -2.36     23.11 o
  -5   6  13       19.51       21.28     10.69 o
  -4   6  13        1.15        6.46     10.25 o
  -3   6  13       82.33       93.00     11.92 o
  -2   6  13       61.79       72.86     11.48 o
  -1   6  13        3.64        3.09      9.71 o
   0   6  13       33.09       31.11     13.11 o
   1   6  13        2.63       -0.04      0.96 o
   2   6  13        0.00       -2.96     14.58 o
   3   6  13       30.61       44.96     18.88 o
   4   6  13        0.44       -0.02      0.17 o
   5   6  13        8.73        6.02     14.49 o
   6   6  13        9.26       -3.82      9.44 o
  -7   7  13        0.16       -3.16     12.18 o
  -6   7  13        1.33        1.09     37.19 o
  -4   7  13       11.35       19.65     24.08 o
  -3   7  13       33.38       35.99     24.72 o
 -20   0  14        5.03        0.51      5.55 o
 -19   0  14        0.05        8.63     11.35 o
 -18   0  14        5.85        6.10     21.53 o
 -17   0  14      147.38      162.81     12.97 o
 -16   0  14        1.22        8.19     10.42 o
 -15   0  14       29.99       27.07      7.79 o
 -14   0  14        9.87        3.18      8.73 o
 -13   0  14      249.29      268.86      9.82 o
 -12   0  14       13.87       10.65      6.47 o
 -11   0  14      142.37      172.48      7.96 o
 -10   0  14       20.87       27.62      5.45 o
  -9   0  14      110.38      100.25      9.19 o
  -8   0  14       19.55       19.23      5.74 o
  -7   0  14     1525.63     1706.72     23.84 o
  -6   0  14     1444.41     1572.68     15.40 o
  -5   0  14       16.33       21.95      6.16 o
  -4   0  14       72.37       76.18      8.89 o
  -3   0  14      320.13      324.84     11.39 o
  -2   0  14       64.03       58.65      8.35 o
  -1   0  14       94.89      114.01      5.14 o
   0   0  14        1.96       -1.13      1.99 o
   1   0  14      557.10      565.96     10.18 o
   2   0  14        4.15       15.40      4.57 o
   3   0  14      902.33      942.27     13.40 o
   4   0  14        6.25        0.06      2.65 o
   5   0  14       19.62       38.10      8.11 o
   7   0  14      276.72      288.40     15.58 o
   8   0  14       53.49       50.90     12.77 o
   9   0  14       92.94      101.50     12.93 o
  10   0  14       21.23       22.10     17.52 o
  11   0  14       34.36       39.96     16.87 o
  12   0  14      146.56      134.33     20.09 o
 -20   1  14        7.00        7.81     10.63 o
 -19   1  14        0.00       11.31      9.72 o
 -18   1  14       14.85       21.81      9.12 o
 -17   1  14       30.37       34.25      8.79 o
 -16   1  14        1.01        2.32      7.11 o
 -15   1  14        0.16        3.47      7.49 o
 -14   1  14       44.72       46.11      5.49 o
 -13   1  14        1.82        3.43      3.74 o
 -12   1  14      213.34      232.97      6.69 o
 -11   1  14      135.46      131.84      5.29 o
 -10   1  14       84.16       76.78      3.70 o
  -9   1  14       66.50       63.14      4.45 o
  -8   1  14      234.67      242.99      6.05 o
  -7   1  14        3.14        2.69      3.64 o
  -6   1  14      164.36      171.51      5.20 o
  -5   1  14        3.83        3.04      3.03 o
  -4   1  14      280.03      278.05      6.31 o
  -3   1  14      100.74       98.20      3.86 o
  -2   1  14       79.85       81.93      4.33 o
  -1   1  14       20.43       20.16      3.12 o
   0   1  14      490.30      532.85      6.50 o
   1   1  14      147.97      140.96      3.79 o
   2   1  14       15.75       13.84      3.63 o
   3   1  14      165.18      168.58      6.08 o
   4   1  14      123.40      138.90      4.27 o
   5   1  14       26.86       21.79      4.41 o
   6   1  14      112.67      123.24      6.36 o
   7   1  14       15.38       13.77      4.77 o
   8   1  14       66.89       76.05      7.47 o
   9   1  14       34.11       36.15      8.75 o
  10   1  14       62.96       75.42      8.71 o
  11   1  14       37.03       44.15      9.28 o
  12   1  14        4.22        0.57      3.89 o
 -19   2  14        1.22        1.13      8.92 o
 -18   2  14        0.90        8.33     11.89 o
 -17   2  14        7.98       21.54      9.92 o
 -16   2  14       21.05       24.74      9.94 o
 -15   2  14       18.87       20.05      6.82 o
 -14   2  14        2.76        6.17      4.70 o
 -13   2  14      194.49      205.73      6.55 o
 -12   2  14      406.00      426.15     11.66 o
 -11   2  14      158.74      144.90      5.04 o
 -10   2  14        1.29        2.48      3.11 o
  -9   2  14        6.65        7.85      4.50 o
  -8   2  14       17.26       20.18      4.23 o
  -7   2  14      201.18      211.96      5.76 o
  -6   2  14       98.28      101.92      5.87 o
  -5   2  14       62.37       60.57      3.76 o
  -4   2  14        0.40        6.23      3.15 o
  -3   2  14      345.74      269.10    165.18 o
  -2   2  14      347.58      297.93     29.61 o
  -1   2  14       10.40       10.31      3.92 o
   0   2  14        8.10        2.61      1.89 o
   1   2  14       32.29       34.63      3.37 o
   2   2  14        5.32        1.03      2.95 o
   3   2  14      110.52      106.25      4.88 o
   4   2  14       37.10       34.59      4.43 o
   5   2  14        0.02        0.92      3.17 o
   6   2  14        4.28       19.32      7.81 o
   7   2  14       33.77       30.73      5.53 o
   8   2  14        0.81        0.09      1.36 o
   9   2  14       11.47       15.61      8.91 o
  10   2  14        0.53        3.80     10.56 o
  11   2  14        0.13        5.01      6.76 o
  12   2  14        0.32        0.53     11.95 o
 -18   3  14       18.95       25.38     14.07 o
 -17   3  14       21.93       23.86     11.74 o
 -16   3  14        7.83        2.13      4.12 o
 -15   3  14        0.07        0.44      4.99 o
 -14   3  14        5.69       11.00      7.08 o
 -13   3  14       12.52       10.53      5.91 o
 -12   3  14       29.61       29.36      5.32 o
 -11   3  14        0.15        2.34      5.05 o
 -10   3  14      171.62      165.88      6.19 o
  -9   3  14        4.64        0.69      3.58 o
  -8   3  14        3.96        3.35      3.08 o
  -7   3  14      154.29      150.68     11.48 o
  -6   3  14      106.03       85.05      8.93 o
  -5   3  14       58.05       39.97      9.24 o
  -4   3  14        0.81       -0.12      0.37 o
  -3   3  14        5.21        5.21     11.33 o
  -2   3  14       76.22       68.26      4.64 o
  -1   3  14      148.93      116.17     10.12 o
   0   3  14      127.20      113.54      5.38 o
   1   3  14        0.68       -0.51      4.69 o
   2   3  14      140.06      147.51      6.41 o
   3   3  14      134.22      147.00      5.70 o
   4   3  14        4.83       10.14      5.42 o
   5   3  14        6.50        1.99      2.69 o
   6   3  14        0.67        0.29      3.91 o
   7   3  14        0.97       37.17     21.89 o
   8   3  14      163.46      192.38      9.58 o
   9   3  14       21.41       32.53      7.60 o
  10   3  14        4.79        2.56      3.89 o
  11   3  14        6.18        5.34     10.89 o
 -17   4  14        4.79        3.35     11.40 o
 -16   4  14        2.93       14.30      9.64 o
 -15   4  14       33.90       38.95     12.68 o
 -14   4  14        2.32        7.64     11.73 o
 -13   4  14       22.45       14.05      8.68 o
 -12   4  14       16.78       20.03      8.57 o
 -11   4  14        0.00        4.07      8.44 o
 -10   4  14        2.90        0.81      3.07 o
  -9   4  14      113.56      123.29      7.29 o
  -8   4  14        0.79        0.80      1.60 o
  -7   4  14      189.34      185.37      8.58 o
  -6   4  14       27.26       19.21     11.41 o
  -5   4  14       19.90       28.07     11.77 o
  -4   4  14        3.52       11.67     12.32 o
  -3   4  14       88.42       73.68      7.58 o
  -2   4  14       10.81        9.70      7.24 o
  -1   4  14       54.61       42.57      9.86 o
   0   4  14        6.70       10.10      5.30 o
   1   4  14       14.46       28.28      6.71 o
   2   4  14       29.70       34.36      6.89 o
   3   4  14      148.54      156.17      8.97 o
   4   4  14      248.29      288.59     11.13 o
   5   4  14        0.92        1.63      2.12 o
   6   4  14       12.10        0.77     11.64 o
   7   4  14       31.00        5.44     21.63 o
   8   4  14       39.33       34.86     16.04 o
   9   4  14        4.83        7.76     14.35 o
 -16   5  14        0.00       -4.88     14.30 o
 -15   5  14        1.64       -1.09      7.76 o
 -14   5  14        3.40        7.40      9.77 o
 -13   5  14        0.14       12.16     11.00 o
 -12   5  14       16.85       17.47     12.05 o
 -11   5  14        2.99        6.13     12.54 o
 -10   5  14        1.57        8.46      9.32 o
  -9   5  14       26.75       38.39     10.72 o
  -8   5  14        8.84        3.15      7.19 o
  -7   5  14        3.67        1.96      5.97 o
  -6   5  14        7.75        5.54     14.24 o
  -5   5  14       10.71        7.42     16.43 o
  -4   5  14        7.37       10.11      7.43 o
  -3   5  14       30.42       32.54     10.71 o
  -2   5  14       30.31       27.42     10.47 o
  -1   5  14       34.44       38.51     10.28 o
   0   5  14       14.24       13.94      9.26 o
   1   5  14       35.94       37.36     11.84 o
   2   5  14        3.15        0.59      2.00 o
   3   5  14       10.25        5.33      5.24 o
   4   5  14       37.62       37.57     10.22 o
   5   5  14        2.05       -3.10     36.81 o
   7   5  14        4.51       20.66     17.54 o
 -11   6  14       11.55       12.28     24.42 o
 -10   6  14       28.33       22.39     13.82 o
  -9   6  14        3.53        8.67     10.50 o
  -8   6  14        0.02        1.87     10.62 o
  -7   6  14        4.00        7.01     18.68 o
  -6   6  14       16.19       11.89     10.52 o
  -5   6  14        0.00        1.49      3.21 o
  -4   6  14       38.45       42.86     12.56 o
  -3   6  14       26.58       34.34     12.87 o
  -2   6  14        0.63        0.49      1.69 o
  -1   6  14        4.92        4.76      9.16 o
   0   6  14        4.20        1.19     17.62 o
   1   6  14        5.19       -0.60      6.06 o
   2   6  14        0.01        3.22      6.78 o
 -19   1  15        5.17        4.85      8.09 o
 -18   1  15       34.74       29.53     10.65 o
 -17   1  15        4.80       11.01     10.69 o
 -16   1  15        3.47        1.00      2.86 o
 -15   1  15        0.08        0.71      1.50 o
 -14   1  15       17.13        9.01      6.12 o
 -13   1  15       64.75       65.44      5.82 o
 -12   1  15       63.53       70.06      5.37 o
 -11   1  15       84.98       82.40      5.00 o
 -10   1  15       19.82       14.55      3.62 o
  -9   1  15        5.90        3.07      3.06 o
  -8   1  15       23.75       30.07      4.36 o
  -7   1  15        0.18        0.51      1.06 o
  -6   1  15        9.36       13.19      3.68 o
  -5   1  15        9.99       11.48      3.84 o
  -4   1  15       25.38       25.75      3.37 o
  -3   1  15       31.79       28.86      4.27 o
  -2   1  15       29.52       28.88      5.39 o
  -1   1  15       44.04       46.78      3.72 o
   0   1  15      367.42      370.30      5.87 o
   1   1  15      208.11      210.24      8.16 o
   2   1  15       20.07       11.24      5.88 o
   3   1  15       73.37       64.25      4.51 o
   4   1  15       11.32       16.32      4.36 o
   5   1  15       18.21       12.89      4.69 o
   6   1  15        5.26        5.81      4.32 o
   7   1  15        0.37        4.38      6.54 o
   8   1  15        1.58        2.54     16.46 o
   9   1  15       22.27       21.37      8.16 o
  10   1  15        7.05        9.70      6.89 o
  11   1  15       15.86       17.02     10.10 o
 -19   2  15        0.86        0.84      4.36 o
 -18   2  15        6.99        4.39     17.74 o
 -17   2  15        2.10        9.04      8.72 o
 -16   2  15        3.45        6.90      9.08 o
 -15   2  15       47.25       43.87      6.75 o
 -14   2  15        6.08        7.62      5.52 o
 -13   2  15        9.41       12.43      5.02 o
 -12   2  15       23.47       25.21      4.98 o
 -11   2  15        1.88        0.09      1.55 o
 -10   2  15       48.20       53.04      4.45 o
  -9   2  15        2.22        4.33      6.75 o
  -8   2  15       32.68       29.07      4.58 o
  -7   2  15        6.48        2.12      2.84 o
  -6   2  15       78.06       78.50      6.35 o
  -5   2  15        3.13        8.51      3.67 o
  -4   2  15        2.67        8.87      4.89 o
  -3   2  15       10.33        3.13      4.16 o
  -2   2  15      474.97      451.37     10.38 o
  -1   2  15      176.25      170.35      6.14 o
   0   2  15        4.12        1.94      3.68 o
   1   2  15       10.41        7.33      2.91 o
   2   2  15        5.98        6.69      5.04 o
   3   2  15       20.86       20.99      4.85 o
   4   2  15        1.40        0.15      1.13 o
   5   2  15       72.56       77.81      5.20 o
   6   2  15       10.08       21.41      7.39 o
   7   2  15        8.14       10.91      5.79 o
   8   2  15        6.05        8.71      7.73 o
   9   2  15        0.21        1.80      4.71 o
  10   2  15        3.31        6.71      7.23 o
  11   2  15        2.54        4.46      9.22 o
 -18   3  15        0.00        0.20      2.38 o
 -17   3  15        2.73        0.37      1.86 o
 -16   3  15        2.33        1.21      5.26 o
 -15   3  15        0.30        8.72     10.33 o
 -14   3  15        0.55        0.68      2.66 o
 -13   3  15        4.61        3.24      2.85 o
 -12   3  15        0.08       -0.09      5.42 o
 -11   3  15       62.20       57.59      5.09 o
 -10   3  15       61.65       60.59      4.87 o
  -9   3  15       31.33       19.54      4.71 o
  -8   3  15       53.47       40.51      6.43 o
  -7   3  15       43.16       45.84      9.95 o
  -6   3  15      151.21      123.60     10.81 o
  -5   3  15       68.79       48.35      8.75 o
  -4   3  15        3.61        3.33     12.86 o
  -3   3  15        1.58        0.22     14.49 o
  -2   3  15        0.85       -0.32      0.66 o
  -1   3  15        4.89        6.24      3.88 o
   0   3  15       23.00       27.23      5.28 o
   1   3  15        1.98        4.98      3.80 o
   2   3  15       63.44       61.40      6.58 o
   3   3  15      340.40      344.14      9.14 o
   4   3  15      104.35      114.33      6.38 o
   5   3  15        8.66        7.87      7.86 o
   6   3  15        0.03        0.04      1.25 o
   7   3  15       25.93       45.74     12.40 o
   8   3  15        2.69        3.23      5.48 o
   9   3  15        7.97       13.84      8.38 o
  10   3  15        0.34        0.58      8.52 o
 -16   4  15        5.29        9.32     10.02 o
 -15   4  15        0.07       -2.05     70.31 o
 -14   4  15        0.08        4.47      6.30 o
 -13   4  15        1.10        1.12      2.94 o
 -12   4  15        0.06       11.84     11.93 o
 -11   4  15        6.98        1.65      3.19 o
 -10   4  15      125.70      108.36      7.53 o
  -9   4  15      116.98      128.75      7.49 o
  -8   4  15        2.77        9.20      7.39 o
  -7   4  15       37.93       34.96      8.49 o
  -6   4  15        1.43        1.03     32.45 o
  -5   4  15        9.18       14.42     11.63 o
  -4   4  15       40.59       33.12     11.12 o
  -3   4  15       23.55       19.33      8.33 o
  -2   4  15       13.14        8.72      8.91 o
  -1   4  15       43.67       39.96      9.52 o
   0   4  15        5.77        7.77     10.83 o
   1   4  15       58.87       67.23      6.51 o
   2   4  15       64.06       49.14      8.24 o
   3   4  15       25.97       23.67      7.86 o
   4   4  15       63.90       64.15      8.86 o
   5   4  15        9.22        1.80      4.27 o
   6   4  15       19.67       21.10     13.45 o
   7   4  15       19.85       27.07     16.07 o
   8   4  15       12.01       14.14     17.38 o
 -15   5  15        0.08       14.72     18.09 o
 -14   5  15        3.33        8.11     20.98 o
 -13   5  15        4.75       11.25     11.98 o
 -12   5  15        1.07        3.67      6.97 o
 -11   5  15       10.93       18.20     12.48 o
 -10   5  15       82.54       97.96     12.07 o
  -9   5  15        6.14       12.65     10.69 o
  -8   5  15        2.27        0.28      1.31 o
  -7   5  15        6.31       11.85     13.02 o
  -6   5  15       31.53       44.39     12.85 o
  -5   5  15       22.37       12.99      8.65 o
  -4   5  15        9.26        5.58      9.67 o
  -3   5  15       11.93        9.83      9.25 o
  -2   5  15       47.73       43.44     11.78 o
  -1   5  15       30.20       22.05     10.56 o
   0   5  15       68.97       81.85      9.60 o
   1   5  15       12.91       10.60      8.74 o
   2   5  15        3.56        7.44     10.34 o
   3   5  15        0.02        3.62     11.08 o
   4   5  15       54.92       75.84     10.77 o
   5   5  15        2.08        6.42     18.60 o
   6   5  15       20.78       24.14     17.17 o
   7   5  15        0.00        8.69     15.99 o
  -9   6  15        2.25       -2.13     16.79 o
  -8   6  15        4.06       10.95     12.03 o
  -7   6  15       13.01       13.53     11.92 o
  -6   6  15        0.07        3.88      5.16 o
  -5   6  15       10.75       15.52     13.18 o
  -4   6  15        1.19        1.94      3.56 o
  -3   6  15       20.52       32.49     13.66 o
  -2   6  15        2.10        0.00      7.07 o
  -1   6  15        1.53       -1.56     12.77 o
   0   6  15        0.03       -2.36      5.90 o
   1   6  15       24.11       33.80     11.59 o
 -19   0  16      103.78      137.77     16.98 o
 -18   0  16        6.92       10.53     14.14 o
 -17   0  16       40.52       38.95      9.92 o
 -16   0  16       19.69       12.32     10.38 o
 -15   0  16       40.15       47.37      8.71 o
 -14   0  16        5.58        5.96     11.08 o
 -13   0  16       57.93       65.53      8.00 o
 -12   0  16       73.09       72.73      7.49 o
 -11   0  16       16.68       17.31      5.39 o
 -10   0  16      128.90      140.69      9.88 o
  -9   0  16       52.00       50.56      7.62 o
  -8   0  16       24.64       25.01      6.80 o
  -7   0  16       30.24       33.47      5.12 o
  -6   0  16        3.17        2.86      4.42 o
  -5   0  16       35.44       32.75      4.35 o
  -4   0  16      352.60      370.53      8.65 o
  -3   0  16      104.24      102.49      9.98 o
  -2   0  16      416.60      439.31     15.04 o
  -1   0  16      728.28      745.69     12.06 o
   0   0  16        0.72       -0.16      0.89 o
   1   0  16      851.60      894.86     18.42 o
   2   0  16      115.01      109.91     16.49 o
   3   0  16      120.12       93.52     57.45 o
   4   0  16       50.19       13.69     15.70 o
   5   0  16        1.43       -4.48    567.72 o
   6   0  16       40.55       37.79     12.91 o
   7   0  16       49.35       47.59     15.79 o
   8   0  16       33.64       29.99     14.48 o
   9   0  16        0.18        4.80     20.60 o
  10   0  16        1.21       13.99     17.15 o
 -19   1  16        1.95        8.72     12.43 o
 -18   1  16        3.37       12.57     10.53 o
 -17   1  16        4.48       13.39     12.65 o
 -16   1  16       13.13       13.47      7.82 o
 -15   1  16        1.10        8.03      7.95 o
 -14   1  16       10.94       11.37      6.23 o
 -13   1  16      136.46      155.05      6.32 o
 -12   1  16      171.09      182.71      6.32 o
 -11   1  16        1.61        7.25      5.13 o
 -10   1  16       48.41       44.86      4.00 o
  -9   1  16       26.35       30.06      4.73 o
  -8   1  16      176.59      184.30      6.02 o
  -7   1  16      125.51      137.47      5.42 o
  -6   1  16       91.23       89.75      4.61 o
  -5   1  16       76.19       78.72      7.89 o
  -4   1  16      129.88      116.35      5.58 o
  -3   1  16      132.91      147.33      7.33 o
  -2   1  16      635.25      694.26     17.82 o
  -1   1  16      210.91      195.44      5.23 o
   0   1  16      233.30      236.02      8.46 o
   1   1  16      163.31      156.18     13.25 o
   2   1  16        7.98        8.33      8.05 o
   3   1  16      105.01      109.70      6.37 o
   4   1  16      204.94      204.83      9.46 o
   5   1  16        0.86        7.99      5.15 o
   6   1  16       22.13       13.66      6.14 o
   7   1  16       30.88       26.67      7.46 o
   8   1  16       34.40       31.02      9.18 o
   9   1  16        4.77       14.63      9.23 o
  10   1  16       31.56       38.82     13.85 o
 -19   2  16        1.25        5.74      9.59 o
 -18   2  16        2.45       11.56     10.87 o
 -17   2  16        3.62        0.41     10.05 o
 -16   2  16        6.27       11.34      7.77 o
 -15   2  16       48.06       41.16      7.41 o
 -14   2  16        0.27        3.55      3.76 o
 -13   2  16       16.24       21.20      5.18 o
 -12   2  16        8.04        6.03      4.70 o
 -11   2  16        3.39        0.49      3.69 o
 -10   2  16       41.26       49.89      4.89 o
  -9   2  16       57.14       59.46      7.94 o
  -8   2  16       19.84       27.84      5.38 o
  -7   2  16       53.84       45.14      7.04 o
  -6   2  16        1.33       -3.78      3.78 o
  -5   2  16       12.03       21.14      5.65 o
  -4   2  16       33.37       25.48     16.51 o
  -3   2  16       67.29       63.38      6.71 o
  -2   2  16        0.04       -0.14      1.12 o
  -1   2  16        9.44        4.32      3.92 o
   0   2  16      221.72      223.29      5.79 o
   1   2  16      137.21      123.12      4.61 o
   2   2  16       23.29       18.78      6.20 o
   3   2  16       18.30       15.67      5.08 o
   4   2  16       20.45       25.95      6.88 o
   5   2  16       31.75       27.38      6.93 o
   6   2  16       24.76       30.19      6.62 o
   7   2  16        7.91       14.61      6.98 o
   8   2  16        2.75        1.15      4.33 o
   9   2  16        1.35        0.16      2.17 o
  10   2  16       20.86       25.29     11.05 o
 -18   3  16       16.83       16.38     20.31 o
 -17   3  16        1.35        6.85      8.45 o
 -16   3  16        0.22        1.73     11.27 o
 -15   3  16       21.16       24.10      6.87 o
 -14   3  16       29.66       29.66      9.17 o
 -13   3  16        3.35       10.14      6.06 o
 -12   3  16       25.48       27.54      6.08 o
 -11   3  16       40.09       36.80      5.62 o
 -10   3  16      155.07      154.66      5.48 o
  -9   3  16       13.48        1.25      3.66 o
  -8   3  16        0.17        8.02     12.45 o
  -7   3  16       23.57       17.58     10.05 o
  -6   3  16        5.45        8.06      8.26 o
  -5   3  16      114.67      100.78     10.70 o
  -4   3  16       37.71       40.35      9.70 o
  -3   3  16       46.21       45.22     10.66 o
  -2   3  16       97.53       93.33     12.34 o
  -1   3  16        2.21        2.96      4.79 o
   0   3  16       27.81       26.19      5.34 o
   1   3  16       77.76       92.08      5.86 o
   2   3  16       91.28      103.05      6.18 o
   3   3  16       47.88       48.62      7.03 o
   4   3  16      172.21      182.19      7.17 o
   5   3  16        0.10        1.51      4.90 o
   6   3  16        9.31        6.56      7.32 o
   7   3  16        3.11        1.94      7.13 o
   8   3  16       50.37       57.70     10.08 o
   9   3  16        8.56       16.28      9.28 o
 -15   4  16        1.97        4.58     17.42 o
 -14   4  16        9.55        8.00     18.01 o
 -13   4  16        2.14        6.23     27.02 o
 -12   4  16        2.38        5.29      6.51 o
 -11   4  16        0.85        9.39      7.69 o
 -10   4  16      104.27       99.09      8.91 o
  -9   4  16      306.96      345.21     11.70 o
  -8   4  16        0.01        5.88      7.67 o
  -7   4  16       71.76       91.36     12.27 o
  -6   4  16       12.84       10.64     10.73 o
  -5   4  16       88.84       88.93     11.24 o
  -4   4  16        1.07        0.45      2.36 o
  -3   4  16       59.36       52.18      9.26 o
  -2   4  16        5.53        6.67      8.81 o
  -1   4  16       20.75       17.96      8.51 o
   0   4  16        7.89        5.98      5.75 o
   1   4  16       44.37       58.38      8.40 o
   2   4  16       35.99       47.91      7.31 o
   3   4  16        0.04        1.70      4.07 o
   4   4  16        0.30        7.95      6.51 o
   5   4  16       21.82       24.56     10.35 o
   6   4  16       11.67       16.99     13.88 o
   7   4  16       17.54       14.95     19.40 o
   8   4  16        3.91        9.24     14.32 o
 -14   5  16        7.15        8.04     26.46 o
 -13   5  16        0.65        9.39      9.16 o
 -12   5  16       22.04       28.30     12.31 o
 -11   5  16       11.01       10.73     11.61 o
 -10   5  16       34.19       29.24     11.94 o
  -9   5  16        8.01        8.81     11.91 o
  -8   5  16        5.06        6.18     21.31 o
  -7   5  16        0.98       -2.46      7.09 o
  -6   5  16        0.44        8.83     18.16 o
  -5   5  16       36.04       30.73     10.99 o
  -4   5  16      103.84      105.42      9.83 o
  -3   5  16       13.39       10.62      9.52 o
  -2   5  16       40.80       40.91     11.03 o
  -1   5  16       11.08       13.87     11.10 o
   0   5  16       16.83       18.34     11.34 o
   1   5  16        3.39        0.67      2.92 o
   2   5  16       19.34       26.65     10.38 o
   3   5  16        3.21        9.56      9.30 o
   4   5  16       20.90       26.89     13.99 o
   5   5  16        2.81       12.60     21.82 o
   6   5  16       12.01       14.81     22.00 o
  -8   6  16        0.02       -0.19      2.31 o
  -7   6  16        4.39       11.86     15.34 o
  -6   6  16        9.22       11.00     12.71 o
  -5   6  16        0.65        8.44     11.15 o
  -4   6  16        2.38       13.56     12.41 o
  -3   6  16       18.38       12.65     11.86 o
  -2   6  16       21.08       22.44     16.48 o
  -1   6  16        7.10        8.24     18.23 o
   0   6  16        8.30        0.56     34.49 o
   1   6  16        4.99        9.34     25.91 o
 -19   1  17        0.06        0.05      1.98 o
 -18   1  17        3.28        4.53      9.25 o
 -17   1  17        2.87        5.83      4.49 o
 -16   1  17        2.26        3.04     11.92 o
 -15   1  17        0.08        2.39      3.82 o
 -14   1  17       50.19       51.89      6.10 o
 -13   1  17      197.86      205.76      7.21 o
 -12   1  17       79.32       82.73      5.63 o
 -11   1  17       21.75       19.95      5.48 o
 -10   1  17       12.20       13.39      4.06 o
  -9   1  17       56.49       50.10      5.57 o
  -8   1  17       71.92       77.02      5.17 o
  -7   1  17        0.38        1.76      1.87 o
  -6   1  17       10.90       11.54      5.86 o
  -5   1  17        0.83        1.42      3.87 o
  -4   1  17        0.35       -0.98      3.49 o
  -3   1  17       23.31       19.24      4.91 o
  -2   1  17       92.49       85.22      5.63 o
  -1   1  17       65.59       56.18      7.39 o
   0   1  17        0.14        6.15      5.18 o
   1   1  17        3.69        0.07      6.53 o
   2   1  17        0.58       -1.61      2.92 o
   3   1  17        6.93        4.96     11.25 o
   4   1  17       25.65       33.49      6.15 o
   5   1  17       49.72       30.35      9.58 o
   6   1  17        5.47        9.27      7.08 o
   7   1  17       23.45       13.72      7.33 o
   8   1  17        1.97       -1.01      6.96 o
   9   1  17        6.83        8.88     11.73 o
 -18   2  17        5.91        7.21     10.76 o
 -17   2  17        1.21       11.71     10.92 o
 -16   2  17        9.02        4.69     10.23 o
 -15   2  17       20.08       17.90      7.24 o
 -14   2  17       45.26       43.76      6.75 o
 -13   2  17       16.05        8.67      5.78 o
 -12   2  17       11.20       10.81      6.37 o
 -11   2  17        7.07        6.75      5.39 o
 -10   2  17        5.25        8.29      5.47 o
  -9   2  17        0.00        2.74      3.87 o
  -8   2  17      131.28      143.94     12.23 o
  -7   2  17        0.95       -3.60      5.16 o
  -6   2  17       65.04       61.38      6.90 o
  -5   2  17       19.48       20.36      5.91 o
  -4   2  17        0.27        5.37      4.38 o
  -3   2  17       12.37        9.10      4.81 o
  -2   2  17       94.24       89.43      6.23 o
  -1   2  17       33.35       31.33      6.11 o
   0   2  17       34.21       36.15      7.23 o
   1   2  17        0.73        0.86      4.63 o
   2   2  17        4.32        1.10      3.61 o
   3   2  17        0.09       -1.33      3.26 o
   4   2  17        1.08        2.10      2.63 o
   5   2  17       35.18       48.15      7.27 o
   6   2  17       10.95       21.96      9.60 o
   7   2  17       39.57       43.09      9.30 o
   8   2  17       14.01       13.01      9.47 o
   9   2  17        7.62        5.43      7.22 o
 -17   3  17        0.88        3.78      7.41 o
 -16   3  17        3.86        0.74     16.50 o
 -15   3  17        2.17        4.43      4.04 o
 -14   3  17        2.54       -0.18      3.23 o
 -13   3  17        7.86       10.56      6.42 o
 -12   3  17        4.07        6.22      6.82 o
 -11   3  17        7.94        7.92      7.10 o
 -10   3  17      110.58      116.24      7.00 o
  -9   3  17       27.71       21.91      7.80 o
  -8   3  17        8.95        3.14      9.83 o
  -7   3  17        2.72        6.05     14.87 o
  -6   3  17        2.92        8.00      9.01 o
  -5   3  17       10.51       15.90      8.80 o
  -4   3  17        7.10        3.25      4.58 o
  -3   3  17        0.76        4.47      5.21 o
  -2   3  17        3.29        5.57      4.64 o
  -1   3  17        3.13        0.08      2.09 o
   0   3  17        9.24       11.73      7.06 o
   1   3  17       59.98       56.98      6.36 o
   2   3  17        9.59        5.48      8.26 o
   3   3  17       62.44       75.77      8.10 o
   4   3  17        0.52        0.19      0.85 o
   5   3  17        4.64        8.81      7.02 o
   6   3  17       20.82       20.43     11.63 o
   7   3  17       18.45       24.65     12.35 o
   8   3  17       17.81       54.19     23.80 o
   9   3  17       30.35       49.92     15.22 o
 -15   4  17        1.41       11.23     12.68 o
 -14   4  17        6.93       15.80     17.47 o
 -13   4  17        1.92        4.65     10.84 o
 -12   4  17       43.26       61.32     11.82 o
 -11   4  17       71.87       53.42     11.45 o
 -10   4  17        2.43        1.99      3.30 o
  -9   4  17       14.20       13.89      7.38 o
  -8   4  17       11.39       17.83     10.17 o
  -7   4  17        4.27       11.57     10.69 o
  -6   4  17       30.56       36.60     14.02 o
  -5   4  17        2.15        7.97     10.39 o
  -4   4  17       21.59       24.40      9.77 o
  -3   4  17       25.49       25.70      9.78 o
  -2   4  17       23.68       27.39      9.34 o
  -1   4  17        9.95        8.20      9.03 o
   0   4  17       76.01       85.88      9.09 o
   1   4  17       38.65       44.08      9.25 o
   2   4  17        1.19        1.38      8.01 o
   3   4  17       12.21       11.35     10.28 o
   4   4  17       13.87       16.96      9.78 o
   5   4  17        0.50        1.60      5.60 o
   6   4  17        5.35       17.22     16.50 o
   7   4  17        0.46        9.65     16.86 o
 -14   5  17        0.74       11.46     22.28 o
 -13   5  17        9.80       19.14     22.80 o
 -12   5  17        0.32        2.92     12.45 o
 -11   5  17       10.24        5.62     10.22 o
 -10   5  17       10.88       13.71     17.90 o
  -9   5  17        1.63        0.00      5.66 o
  -8   5  17        1.56       -0.26     22.20 o
  -7   5  17       37.38       40.83     15.48 o
  -6   5  17        0.04        2.68      7.93 o
  -5   5  17       34.01       52.41     11.46 o
  -4   5  17        8.30       11.30     13.56 o
  -3   5  17       25.18       26.73     11.57 o
  -2   5  17        9.08       11.31     13.82 o
  -1   5  17       28.97       40.77     11.02 o
   0   5  17        0.04        0.00      4.01 o
   1   5  17       13.03       16.74     11.04 o
   2   5  17        2.09       -0.11      1.86 o
   3   5  17        3.29        7.85     14.30 o
   4   5  17        2.43        2.32     11.25 o
   0   6  17       13.71       32.59     25.03 o
 -19   0  18       23.92       17.88     17.19 o
 -18   0  18        2.15        9.77     12.94 o
 -17   0  18        2.86        1.06      2.83 o
 -16   0  18        2.04        4.75      6.65 o
 -15   0  18       82.52       88.78     10.49 o
 -14   0  18      245.17      285.80     11.41 o
 -13   0  18       30.97       37.58      8.86 o
 -12   0  18      138.66      175.93      9.97 o
 -11   0  18        9.53       24.62      7.72 o
 -10   0  18      185.30      187.33      8.19 o
  -9   0  18       36.93       29.94      6.31 o
  -8   0  18        7.12        4.14      5.95 o
  -7   0  18       12.07        6.79      4.73 o
  -6   0  18       74.83       77.70      5.99 o
  -5   0  18        0.35        4.31     10.92 o
  -4   0  18       95.59       78.89     10.26 o
  -3   0  18        5.42        5.46      9.27 o
  -2   0  18      227.46      229.48      9.13 o
  -1   0  18      143.82      134.13      7.50 o
   0   0  18        7.78       11.18      7.17 o
   1   0  18       18.14        6.51     10.94 o
   2   0  18      113.09       24.53      9.25 o
   3   0  18        6.71       11.95      8.93 o
   4   0  18       50.94        0.59     54.57 o
   5   0  18        0.35        3.01      5.91 o
   6   0  18       58.11       49.77     32.44 o
   7   0  18        0.65        8.56     12.68 o
   8   0  18       78.78      101.39     20.29 o
 -18   1  18        1.48       -0.06      9.28 o
 -17   1  18        7.64        3.56      5.77 o
 -16   1  18       15.51       21.03      8.59 o
 -15   1  18      145.48      158.05      7.51 o
 -14   1  18       81.91       73.70      7.08 o
 -13   1  18       11.99       15.63      6.30 o
 -12   1  18        4.02       11.81      4.91 o
 -11   1  18        0.01        1.08      3.36 o
 -10   1  18       44.16       56.34      4.92 o
  -9   1  18      273.83      297.07      7.64 o
  -8   1  18       49.31       49.48      5.50 o
  -7   1  18       42.87       46.06      7.01 o
  -6   1  18        8.33       11.92      6.91 o
  -5   1  18       45.70       50.91      5.66 o
  -4   1  18        4.07        4.49      3.18 o
  -3   1  18      110.26      113.61      7.41 o
  -2   1  18       15.17       13.15      5.27 o
  -1   1  18      104.71      111.97      8.20 o
   0   1  18       74.66       77.32      8.40 o
   1   1  18      109.57      112.04      8.68 o
   2   1  18       22.23       14.30      8.61 o
   3   1  18       28.03       26.96     10.36 o
   4   1  18        0.23       24.61     14.85 o
   5   1  18       29.61       22.35      9.27 o
   6   1  18        0.01        2.68     10.47 o
   7   1  18       12.77       12.04      9.76 o
   8   1  18        5.40       -0.64      5.03 o
 -18   2  18        0.18       -1.30      6.04 o
 -17   2  18        0.13        0.92      9.90 o
 -16   2  18        3.07        9.00      9.98 o
 -15   2  18        0.85        1.46      8.90 o
 -14   2  18        0.01        1.30      5.03 o
 -13   2  18       33.91       29.10      6.17 o
 -12   2  18       23.54       24.27      6.68 o
 -11   2  18        0.24        5.25      5.43 o
 -10   2  18       19.70       26.43      9.67 o
  -9   2  18       21.69       12.75     16.36 o
  -8   2  18       54.41       62.14     10.91 o
  -7   2  18        4.06        3.46      8.97 o
  -6   2  18       20.74       29.83      6.77 o
  -5   2  18        0.14        3.50     10.07 o
  -4   2  18        6.97       11.42      6.18 o
  -3   2  18       32.09       26.85     10.27 o
  -2   2  18       50.62       51.94      6.33 o
  -1   2  18        0.59       -1.66      4.58 o
   0   2  18       72.90       77.09      7.71 o
   1   2  18       19.09       18.84     10.22 o
   2   2  18       44.29       45.39      9.57 o
   3   2  18        0.87        2.89     96.00 o
   4   2  18       12.48       11.07      9.79 o
   5   2  18       36.94       42.34     11.09 o
   6   2  18       90.95      117.49     11.77 o
   7   2  18        0.53       17.92     12.65 o
   8   2  18       27.89       25.34     11.48 o
 -16   3  18        1.77        0.43      4.67 o
 -15   3  18       13.91       18.84      7.62 o
 -14   3  18       12.33       12.28      8.84 o
 -13   3  18        0.69        1.06      4.60 o
 -12   3  18        1.21        3.17      6.27 o
 -11   3  18       16.95       22.06      8.06 o
 -10   3  18       46.86       45.32      6.91 o
  -9   3  18       76.78       80.11     14.27 o
  -8   3  18        2.66        5.44     11.89 o
  -7   3  18       13.56       14.92     11.50 o
  -6   3  18       10.55        6.45      8.80 o
  -5   3  18      199.80      196.08     12.65 o
  -4   3  18       25.24       21.49     12.04 o
  -3   3  18        1.48        3.57      3.56 o
  -2   3  18        1.57        1.08      2.71 o
  -1   3  18       51.90       53.44      7.19 o
   0   3  18       31.70       35.17      9.46 o
   1   3  18        8.24       11.84      8.12 o
   2   3  18        8.24       11.27      8.20 o
   3   3  18        3.33        3.85      5.19 o
   4   3  18       26.11       26.83     11.55 o
   5   3  18       36.47       28.57     12.90 o
   6   3  18        3.21        0.07      7.12 o
   7   3  18       11.56       18.27     14.86 o
   8   3  18        1.69       54.13     38.41 o
 -14   4  18       17.38       20.04     15.30 o
 -13   4  18        0.03       22.71     17.69 o
 -12   4  18       22.45       24.92     14.80 o
 -11   4  18       62.79       64.57     12.20 o
 -10   4  18        1.28        1.14     16.11 o
  -9   4  18        6.27        8.45     14.74 o
  -8   4  18        9.80       13.46     15.13 o
  -7   4  18        3.32        7.50     13.86 o
  -6   4  18       11.39        8.84     14.55 o
  -5   4  18        3.38        6.52     16.38 o
  -4   4  18       86.74       75.89      9.69 o
  -3   4  18        8.21       15.26      9.90 o
  -2   4  18       60.13       60.29      9.52 o
  -1   4  18        3.83       10.66      7.76 o
   0   4  18       35.15       31.32      9.34 o
   1   4  18        9.10       14.68     10.13 o
   2   4  18        0.08       -0.39     79.52 o
   3   4  18        2.96       10.58     10.87 o
   4   4  18       14.06       18.43     11.50 o
   5   4  18        1.67        3.48     12.04 o
   6   4  18       17.32       16.36     24.18 o
 -13   5  18        7.83       15.20     28.06 o
 -11   5  18        1.47        4.33     15.83 o
 -10   5  18        7.30       -0.61      5.70 o
  -9   5  18       23.67       23.93     13.31 o
  -8   5  18        5.85       15.30     15.93 o
  -7   5  18       21.14       21.77     15.51 o
  -6   5  18       35.18       45.56     12.37 o
  -5   5  18        9.27       10.78      9.33 o
  -4   5  18        1.35        2.19     13.08 o
  -3   5  18        0.04        4.37     11.71 o
  -2   5  18        2.35        3.80      5.86 o
  -1   5  18        0.13        4.17      7.74 o
   0   5  18       12.38       10.84     17.46 o
   1   5  18       80.53       90.91     15.45 o
   2   5  18       26.18       32.08     17.30 o
   3   5  18       12.23       15.97     34.05 o
 -18   1  19        0.42        2.09      4.64 o
 -17   1  19        3.91       12.40      8.81 o
 -16   1  19        8.46        6.19      7.53 o
 -15   1  19       28.81       33.13      7.78 o
 -14   1  19       14.97       18.61      7.14 o
 -13   1  19       17.26       13.92      6.84 o
 -12   1  19        5.09       10.07      7.27 o
 -11   1  19        3.81        0.40      1.61 o
 -10   1  19        2.20        0.80      0.81 o
  -9   1  19       20.43       28.80      6.57 o
  -8   1  19       15.60       16.59      6.10 o
  -7   1  19        0.09       -0.19      3.63 o
  -6   1  19        4.58        8.68      5.69 o
  -5   1  19        0.94        1.00      1.94 o
  -4   1  19       77.44       80.87      8.30 o
  -3   1  19      123.78      122.31      7.85 o
  -2   1  19       61.05       50.45      7.77 o
  -1   1  19       11.62       11.25      5.24 o
   0   1  19        8.22        9.59      6.02 o
   1   1  19       22.04       13.85      8.31 o
   2   1  19        1.62       -0.65      2.43 o
   3   1  19        1.62       30.34     30.12 o
   4   1  19        0.85        3.42     13.89 o
   5   1  19        0.45       22.05     13.01 o
   6   1  19        6.65        0.05      4.38 o
   7   1  19        0.50        1.66      5.02 o
 -18   2  19        3.11        2.94     22.36 o
 -17   2  19        2.36        0.77      3.07 o
 -16   2  19        5.38        6.98      8.51 o
 -15   2  19       10.07       13.85      8.59 o
 -14   2  19        3.12        9.79      6.56 o
 -13   2  19       17.07       24.97      7.25 o
 -12   2  19        0.05        2.97      8.74 o
 -11   2  19        2.94        0.86      2.40 o
 -10   2  19        0.04        6.86     16.05 o
  -9   2  19       14.10       14.83     12.92 o
  -8   2  19      100.90      105.74     12.18 o
  -7   2  19        9.66       15.72      8.23 o
  -6   2  19       10.04       29.66     13.54 o
  -5   2  19       16.39       19.21      6.75 o
  -4   2  19       33.29       20.27      6.22 o
  -3   2  19        0.45        1.29      2.44 o
  -2   2  19        3.22        8.72      8.49 o
  -1   2  19        8.72        9.78      6.79 o
   0   2  19       42.35       37.19      7.36 o
   1   2  19       56.50       72.14     12.21 o
   2   2  19        2.90        8.46      8.62 o
   3   2  19        0.08        7.41     10.68 o
   4   2  19       14.33        8.62     14.81 o
   5   2  19       14.67       61.20     15.43 o
   6   2  19        2.71       32.56     19.55 o
   7   2  19       14.57       22.37     15.05 o
 -17   3  19        2.15        2.62     20.16 o
 -16   3  19        1.28       -0.46      5.04 o
 -15   3  19        1.17        0.89     10.12 o
 -14   3  19        0.25        3.34      9.21 o
 -13   3  19        1.06        7.98     10.60 o
 -12   3  19       13.44       22.27     10.88 o
 -11   3  19        3.06        6.73      6.12 o
 -10   3  19       49.84       51.97      8.74 o
  -9   3  19        0.66        5.38     12.02 o
  -8   3  19        3.80       11.63     10.86 o
  -7   3  19       11.48        5.69     20.88 o
  -6   3  19       18.85       19.70     12.89 o
  -5   3  19       28.67       25.58     12.54 o
  -4   3  19      110.40      102.77      9.14 o
  -3   3  19        1.07        2.09      5.17 o
  -2   3  19       22.60       22.75      8.55 o
  -1   3  19        8.72       10.66     11.64 o
   0   3  19       14.87       25.52     11.28 o
   1   3  19        9.25       15.28     11.15 o
   2   3  19       12.11       23.42      9.91 o
   3   3  19        5.55        4.10     12.89 o
   4   3  19       17.49       22.83     12.43 o
   5   3  19        4.95        8.50     20.70 o
   6   3  19        2.93       50.65     71.30 o
 -13   4  19       47.66       61.13     18.68 o
 -12   4  19       62.47       60.25     21.06 o
 -11   4  19       30.62       29.47     12.47 o
 -10   4  19        3.07        2.12      7.98 o
  -9   4  19       16.01       18.10     17.54 o
  -8   4  19        0.28        1.76     12.56 o
  -7   4  19        4.11        3.61     27.72 o
  -6   4  19        2.38        9.59     13.13 o
  -5   4  19       11.86       14.67     10.47 o
  -4   4  19        0.26        5.47     10.19 o
  -3   4  19       39.11       56.17      9.76 o
  -2   4  19        8.40        5.71      8.19 o
  -1   4  19        2.72        4.80     11.60 o
   0   4  19       42.55       34.30     13.34 o
   1   4  19      116.07      143.32     13.41 o
   2   4  19       13.68        8.95     10.07 o
   3   4  19       10.17       12.95     11.53 o
 -11   5  19        9.12       14.60     26.22 o
 -10   5  19        0.47        5.47     21.06 o
  -9   5  19        4.43        9.09     35.03 o
  -8   5  19        4.30       16.07     21.34 o
  -7   5  19       18.43       34.30     15.07 o
  -6   5  19        1.50        3.55      7.68 o
  -5   5  19        8.70       12.34     11.83 o
  -4   5  19        2.50        7.29     15.16 o
  -3   5  19        1.22        2.73     12.62 o
  -2   5  19        4.54        9.47     14.46 o
  -1   5  19       29.58       31.06     17.23 o
   0   5  19        3.13        4.78     12.39 o
 -18   0  20        4.97        1.51      9.27 o
 -17   0  20        0.70        2.14      5.64 o
 -16   0  20        9.03       13.71     10.51 o
 -15   0  20       93.53       98.39     12.44 o
 -14   0  20      100.30       91.71     11.03 o
 -13   0  20        0.49        0.22      2.04 o
 -12   0  20       17.44       18.38      8.38 o
 -11   0  20       65.89       81.09      8.71 o
 -10   0  20        8.67       11.25      7.92 o
  -9   0  20       28.59       34.37      8.17 o
  -8   0  20        5.03       10.00     10.69 o
  -7   0  20       42.19       30.66     11.20 o
  -6   0  20       12.02        8.81     12.65 o
  -5   0  20      227.76      241.25     14.17 o
  -4   0  20      522.82      538.30     19.02 o
  -3   0  20      432.26      421.61     13.14 o
  -2   0  20      219.31      212.08     14.76 o
  -1   0  20        9.39       16.04     12.58 o
   1   0  20       55.43       39.95     11.53 o
   2   0  20        3.43       19.51     11.19 o
   3   0  20       41.04       15.22     12.28 o
 -18   1  20        0.89       15.58     15.36 o
 -17   1  20        0.06        8.17      8.47 o
 -16   1  20       14.55       18.58      9.44 o
 -15   1  20        5.67       10.70      7.44 o
 -14   1  20        0.68        1.40      5.38 o
 -13   1  20        6.69        5.52      6.01 o
 -12   1  20       35.94       43.85      6.82 o
 -11   1  20        0.64       -0.69      5.84 o
 -10   1  20       20.46       26.75     12.77 o
  -9   1  20       43.65       36.93      6.27 o
  -8   1  20        6.08        8.01      4.85 o
  -7   1  20        0.19        3.38      5.78 o
  -6   1  20       56.19       63.39      8.86 o
  -5   1  20       11.90        1.14      4.41 o
  -4   1  20       18.43       11.46      9.53 o
  -3   1  20        1.08        1.51      6.11 o
  -2   1  20      198.33      203.02     13.05 o
  -1   1  20       26.14       23.82      6.95 o
   0   1  20       43.55       29.09     10.22 o
   1   1  20       33.36       12.65      9.75 o
   2   1  20        0.34       -2.58     61.03 o
   3   1  20        0.91       59.46     14.91 o
   4   1  20        8.15       35.79     15.05 o
   5   1  20        0.69       18.90     15.06 o
   6   1  20       16.94       -0.08      2.46 o
 -16   2  20        2.08        2.99      8.86 o
 -15   2  20       13.11       16.21      9.26 o
 -14   2  20        0.22        9.84      9.30 o
 -13   2  20       16.19       20.06      9.02 o
 -12   2  20        0.02        8.44      8.69 o
 -11   2  20       12.92       26.08     10.14 o
 -10   2  20        2.43       12.22     11.88 o
  -9   2  20        4.70       14.24     13.60 o
  -8   2  20       22.07       16.60     10.07 o
  -7   2  20       69.04       62.39      7.48 o
  -6   2  20        0.03       20.43     12.17 o
  -5   2  20       89.87       91.94      9.35 o
  -4   2  20       18.39       19.40      8.14 o
  -3   2  20       11.11        8.50      7.41 o
  -2   2  20        1.79        1.20      4.33 o
  -1   2  20       79.82      113.58      9.81 o
   0   2  20        6.55       11.68      9.75 o
   1   2  20      119.41      144.22     11.14 o
   2   2  20       59.97       52.89     12.21 o
   3   2  20        0.27       -1.78      9.28 o
   4   2  20        1.99       80.25     53.64 o
   5   2  20       24.32       76.61     19.65 o
 -16   3  20        0.07        0.58      5.94 o
 -15   3  20        0.07       -3.09     12.76 o
 -14   3  20       13.09       15.17      8.48 o
 -13   3  20       15.07       21.80     10.54 o
 -12   3  20        2.78       14.17      8.72 o
 -11   3  20       12.76       28.26      9.64 o
 -10   3  20       11.19       18.72      8.41 o
  -9   3  20        0.20        3.31     32.56 o
  -8   3  20       17.45       22.34     15.65 o
  -7   3  20       14.28       10.83     14.43 o
  -6   3  20        4.34        8.48     14.20 o
  -5   3  20        3.74        3.43     11.82 o
  -4   3  20       17.05       20.32      9.65 o
  -3   3  20        0.67        3.16     18.30 o
  -2   3  20       20.53       20.96     11.24 o
  -1   3  20       14.91       14.35     12.41 o
   0   3  20        0.93        0.01      1.02 o
   1   3  20        3.22        0.76     19.63 o
   2   3  20       12.41       19.25     14.59 o
   3   3  20        2.94        8.89     14.10 o
   4   3  20       21.44       19.52     12.93 o
   5   3  20       11.27       18.81     18.93 o
 -12   4  20       15.93       12.34     21.93 o
 -11   4  20       11.48        6.83     29.34 o
 -10   4  20        0.57        8.51     13.90 o
  -9   4  20        1.30       -2.45      5.65 o
  -7   4  20       21.76       18.67     19.09 o
  -6   4  20       34.76       31.58     16.77 o
  -5   4  20        0.74        7.73     15.13 o
  -4   4  20       43.70       48.14     10.32 o
  -3   4  20        0.35        0.09      0.81 o
  -2   4  20       12.55       14.92     10.21 o
  -1   4  20        2.40        1.13     19.31 o
   0   4  20        0.31        0.90     15.26 o
   1   4  20       24.74       18.42     14.46 o
   2   4  20       15.65       23.05     29.55 o
  -5   5  20       12.82       17.42     17.45 o
  -4   5  20       11.18        6.16     22.40 o
  -3   5  20        4.89       10.77     32.47 o
  -2   5  20        1.54        6.23     19.40 o
 -17   1  21       10.27       13.87     17.30 o
 -16   1  21       35.96       37.44      9.56 o
 -15   1  21       36.31       29.85      9.99 o
 -14   1  21       14.02       16.55      8.34 o
 -13   1  21        2.01       14.48      8.73 o
 -12   1  21        5.98       11.09     10.46 o
 -11   1  21        1.28        1.82     29.05 o
 -10   1  21        0.18       -2.36      4.50 o
  -9   1  21        0.64        2.18      3.32 o
  -8   1  21        4.59        5.16     10.56 o
  -7   1  21        3.80        8.23     11.94 o
  -6   1  21        1.38        1.20     10.38 o
  -5   1  21       10.96       -1.47      7.15 o
  -4   1  21       30.30       22.55      8.89 o
  -3   1  21       13.04       25.37      6.89 o
  -2   1  21        1.52       12.75      6.32 o
  -1   1  21        1.49        9.09      6.79 o
   0   1  21        8.13        1.96      4.72 o
   1   1  21        3.01       -3.05      9.31 o
   2   1  21       16.06       16.80     25.70 o
   3   1  21       10.03       60.64     16.08 o
   4   1  21       11.92       52.82     17.27 o
 -17   2  21        2.50        1.04     12.26 o
 -15   2  21        3.75       13.97     15.96 o
 -14   2  21        0.70        1.54     23.07 o
 -13   2  21        0.28        4.49     12.29 o
 -12   2  21       17.75       19.83      8.73 o
 -11   2  21        5.02        5.44      8.60 o
 -10   2  21        9.02        7.65     10.41 o
  -9   2  21        2.68        6.45     17.92 o
  -8   2  21        0.01        6.43     11.00 o
  -7   2  21        2.33        6.84     10.75 o
  -6   2  21       22.11       38.62     14.56 o
  -5   2  21        2.25       19.43     14.07 o
  -4   2  21        0.07        7.92      6.06 o
  -3   2  21        3.40        5.14      7.42 o
  -2   2  21       12.87       11.27     11.29 o
  -1   2  21       30.55       26.31     11.26 o
   0   2  21        5.33        5.71     13.86 o
   1   2  21        4.63       13.00     12.33 o
   2   2  21        3.18        1.08     94.43 o
   3   2  21        0.24        0.21      1.83 o
   4   2  21       11.25      102.70     51.80 o
 -15   3  21        5.66        5.94     26.77 o
 -14   3  21        2.21        6.18      9.99 o
 -13   3  21        4.17        7.27     11.40 o
 -12   3  21       10.99       19.23     10.27 o
 -11   3  21       10.13       14.44      9.26 o
 -10   3  21       11.56       17.37     10.48 o
  -9   3  21       15.19        9.24     14.81 o
  -8   3  21       25.90       29.45     16.74 o
  -7   3  21        0.01        1.76    152.61 o
  -6   3  21        0.34       10.39     18.11 o
  -5   3  21       40.20       41.04      9.65 o
  -4   3  21        9.03       13.11     10.30 o
  -3   3  21       27.44       29.03     11.87 o
  -2   3  21       18.60       21.36     13.11 o
  -1   3  21        0.44        1.98      5.23 o
   0   3  21        0.30       -1.37     10.87 o
   1   3  21        1.66       10.63     12.78 o
   2   3  21        4.77        4.07     10.18 o
   3   3  21        4.00        5.94     20.65 o
 -10   4  21       10.27        7.56     19.72 o
  -9   4  21        4.93        6.27     59.42 o
  -8   4  21       22.54       31.99     18.24 o
  -7   4  21       32.84       32.48     21.57 o
  -6   4  21        4.47        6.99     13.97 o
  -5   4  21        7.57       12.55     11.15 o
  -4   4  21        3.05        1.58      4.86 o
  -3   4  21       15.18       19.80     11.96 o
  -2   4  21        0.17        0.87     23.46 o
  -1   4  21        0.54        6.60     18.52 o
 -16   0  22       98.10       90.19     19.56 o
 -15   0  22       16.15       16.53     12.47 o
 -14   0  22        4.08        0.54      1.68 o
 -13   0  22        0.20       10.48     17.07 o
 -12   0  22        3.84        7.76     28.40 o
 -11   0  22       13.10       18.46     17.69 o
 -10   0  22        5.10       19.36     19.10 o
  -9   0  22        4.91        6.56     17.73 o
  -8   0  22        3.17        4.36     14.44 o
  -7   0  22        2.46        9.15     17.83 o
  -6   0  22       22.20       42.83     16.32 o
  -5   0  22       16.60       17.99     16.45 o
  -4   0  22        9.30       15.71     14.51 o
  -2   0  22       51.09       32.81     19.60 o
  -1   0  22       30.74       15.64     19.29 o
   0   0  22        1.78       54.90     13.70 o
   1   0  22       18.89       38.23     13.44 o
   2   0  22        3.93       40.98     15.57 o
   3   0  22        1.17        9.59     18.30 o
 -16   1  22        1.68        5.14      7.38 o
 -15   1  22       14.72       23.08     10.95 o
 -14   1  22        8.41       13.96     14.61 o
 -13   1  22       17.06       24.91      9.67 o
 -12   1  22       21.09       27.43      9.74 o
 -11   1  22        0.00        6.16     11.78 o
 -10   1  22        4.74        7.46     17.42 o
  -9   1  22        0.14        5.97     11.63 o
  -8   1  22        2.02       10.00      9.40 o
  -7   1  22       18.41       15.83     13.04 o
  -6   1  22       10.65       10.86     15.90 o
  -5   1  22        6.50        7.17     16.36 o
  -4   1  22       39.94       48.85      8.73 o
  -3   1  22        1.71        2.96      3.86 o
  -2   1  22        9.07       22.06      8.99 o
  -1   1  22       20.09       25.47     12.57 o
   0   1  22        7.76       13.16     15.02 o
   2   1  22        0.01       97.81     18.54 o
   3   1  22       41.73       59.95     17.51 o
 -15   2  22        0.35        8.35     14.70 o
 -14   2  22        7.84       10.15     12.22 o
 -13   2  22        0.04        7.13     12.64 o
 -12   2  22       65.98       81.87      9.76 o
 -11   2  22       69.41       85.66      9.46 o
 -10   2  22        0.00        7.20     15.46 o
  -9   2  22        4.19        5.51      6.29 o
  -8   2  22       14.56       13.30     17.56 o
  -7   2  22       12.53        8.59     14.66 o
  -6   2  22       14.97       52.03     23.94 o
  -5   2  22       13.55       28.11     10.70 o
  -4   2  22       29.05       24.82      8.31 o
  -3   2  22       30.12       22.67     13.06 o
  -2   2  22        1.16        4.87      8.05 o
  -1   2  22       36.31       22.87     17.00 o
   0   2  22        0.00        7.00     10.28 o
   1   2  22        0.09        0.40     10.24 o
   2   2  22       24.52       22.44     18.90 o
   3   2  22       26.99       41.20     21.75 o
 -13   3  22        4.08        1.27     17.17 o
 -12   3  22        0.13        3.48      3.72 o
 -11   3  22        1.79        7.11      7.16 o
 -10   3  22        7.02        7.47     14.94 o
  -9   3  22        7.47        3.54     27.76 o
  -8   3  22        9.99       16.14     15.76 o
  -7   3  22        0.09        9.04     18.49 o
  -6   3  22        3.01        0.39      3.65 o
  -5   3  22       17.59       17.35     10.61 o
  -4   3  22       33.71       39.57     13.04 o
  -3   3  22        0.08        2.33     22.32 o
  -2   3  22        0.88        5.35     11.18 o
  -1   3  22        8.67       10.83     14.55 o
   0   3  22       10.63       13.48     19.92 o
   1   3  22        4.27        1.62     52.53 o
  -8   4  22        4.67       -1.90     17.54 o
  -7   4  22        7.80        5.56     21.23 o
  -6   4  22       14.85       10.01     32.57 o
 -15   1  23        1.82        0.10      3.37 o
 -14   1  23        1.08        2.50     18.43 o
 -13   1  23        4.00       13.62      7.41 o
 -12   1  23        2.58        1.24      6.44 o
 -11   1  23       15.72       26.77     19.07 o
 -10   1  23       12.00       10.50     27.72 o
  -9   1  23        6.29        5.42     16.71 o
  -8   1  23        1.46       10.20     16.51 o
  -7   1  23        2.66       11.91     14.99 o
  -6   1  23       24.09       39.45     18.15 o
  -5   1  23       42.95       36.35     11.03 o
  -4   1  23       36.01       32.17     11.82 o
  -3   1  23        0.60       45.33     27.67 o
  -2   1  23       19.95       36.71     15.38 o
  -1   1  23        0.17       29.31     15.63 o
   0   1  23        3.07       10.52     17.19 o
 -14   2  23        4.97       -2.07     11.28 o
 -13   2  23        0.18       13.05     11.67 o
 -12   2  23        1.46        4.26     11.53 o
 -11   2  23        1.08       10.51      9.56 o
 -10   2  23        2.93       -5.07     16.73 o
  -9   2  23       13.01        8.30     18.43 o
  -8   2  23       10.61        4.38     17.89 o
  -6   2  23       13.89       21.00     19.40 o
  -5   2  23        0.76       -1.01      4.67 o
  -4   2  23        0.01       10.54     12.27 o
  -3   2  23        3.92        4.94      7.75 o
  -2   2  23        5.08       14.98     14.63 o
  -1   2  23        3.91        4.87     13.08 o
   0   2  23        0.03        3.41     11.53 o
   1   2  23        3.78        7.66     23.22 o
 -11   3  23        3.93        9.06     10.65 o
 -10   3  23        0.00        3.39     10.53 o
  -9   3  23        2.35        9.39     25.08 o
  -8   3  23        7.14        7.40     17.04 o
  -7   3  23       35.82       32.27     20.92 o
  -6   3  23        1.85        4.79     15.74 o
  -5   3  23       16.79       16.04     13.76 o
  -4   3  23        1.26       -1.47     37.19 o
  -3   3  23        0.07        1.40      6.35 o
  -2   3  23       12.92        9.57     20.62 o
 -12   0  24       20.60       29.71     24.35 o
 -11   0  24        8.48        7.36     17.02 o
  -9   0  24        1.58        4.87     21.51 o
  -8   0  24       14.72       17.15     17.30 o
  -7   0  24       34.11       42.83     20.51 o
  -6   0  24       38.34       41.92     19.27 o
  -5   0  24      112.09       98.63     20.52 o
  -4   0  24       65.86       30.13     30.63 o
  -2   0  24       11.37       75.23     16.72 o
  -1   0  24        0.26       78.63     17.54 o
 -13   1  24        9.16       17.27     28.14 o
 -12   1  24        0.44       -2.25     30.65 o
 -11   1  24        0.96        0.52      3.70 o
 -10   1  24       12.85       12.34     20.34 o
  -9   1  24       13.60       12.67     20.43 o
  -8   1  24        7.08        6.90     20.42 o
  -7   1  24       61.97       42.93     17.62 o
  -6   1  24       34.83       34.18     23.35 o
  -5   1  24       18.73      133.48     73.81 o
  -4   1  24       12.31       76.45     34.28 o
  -3   1  24       16.80       52.31     19.24 o
  -2   1  24        1.03       55.36     17.58 o
  -1   1  24       22.99       29.29     16.82 o
 -13   2  24        0.14        7.67     19.63 o
 -10   2  24       14.87       18.11     23.22 o
  -9   2  24        0.07       16.56     18.98 o
  -8   2  24       11.04        7.25     29.82 o
  -7   2  24        2.26        1.31    930.79 o
  -6   2  24       30.93       37.85     13.47 o
  -5   2  24        0.07       25.69     16.91 o
  -4   2  24       25.64       25.11     12.77 o
  -3   2  24        3.42        2.90     24.86 o
  -2   2  24       10.72       13.67     21.00 o
  -1   2  24        7.43       -0.69      8.95 o
 -12   1  25        0.66        5.24     20.70 o
 -11   1  25        1.72        6.31     15.42 o
 -10   1  25        0.00        3.08     16.49 o
  -9   1  25        4.56        8.44     20.55 o
  -7   1  25       13.44       19.00     23.60 o
  -6   1  25       16.53      175.77     84.12 o
  -5   1  25        0.07      130.93     19.53 o
  -4   1  25       12.04      124.44     20.21 o
  -7   2  25        0.00       -3.56     14.41 o
  -6   2  25        6.32       19.18     20.41 o
  -5   2  25        5.59        2.80     94.51 o
  -4   2  25        0.36        3.45     11.95 o
 -10   0  26        6.49        6.26     33.04 o
  -7   1  26        0.04      348.15     22.31 o
 
